# Supplementary material for: IL-22 Paucity in APECED Is Associated With Mucosal and Microbial Alterations in Oral Cavity
Source: Front Immunol. 2020 May 8;11:838. doi: 10.3389/fimmu.2020.00838 (PMC7232598; doi:10.3389/fimmu.2020.00838)
Supplement: Supplementary file 1 [file Table_6.xlsx]

## Sheet: DiffScore
PROBE_ID	SYMBOL	CONTROL.AVG_Signal	CONTROL.NARRAYS	CONTROL.ARRAY_STDEV	PATIENT.AVG_Signal	PATIENT.NARRAYS	PATIENT.ARRAY_STDEV	PATIENT.DiffScore	SEARCH_KEY	ILMN_GENE	CHROMOSOME	DEFINITION	SYNONYMS
ILMN_3227023	SNHG7	140.94	2	51.8627	624.654	4	107.549	28.7726	NR_003672.2	SNHG7	9	Homo sapiens small nucleolar RNA host gene 7 (non-protein coding) (SNHG7), transcript variant 1, non-coding RNA.
ILMN_1670305	SERPING1	83.2252	2	42.4993	338.348	4	56.2437	19.4771	NM_000062.2	SERPING1	11	Homo sapiens serpin peptidase inhibitor, clade G (C1 inhibitor), member 1 (SERPING1), transcript variant 2, mRNA.	C1NH; HAE2; C1IN; HAE1; C1INH
ILMN_1697409	TNFRSF14	374.886	2	80.2192	1062.96	4	284.815	18.1796	NM_003820.2	TNFRSF14	1	Homo sapiens tumor necrosis factor receptor superfamily, member 14 (herpesvirus entry mediator) (TNFRSF14), mRNA.	HVEM; HVEA; ATAR; LIGHTR; TR2
ILMN_2317580	SHANK3	131.113	2	31.2426	376.802	4	55.6748	16.3959	NM_001080420.1	SHANK3	22	Homo sapiens SH3 and multiple ankyrin repeat domains 3 (SHANK3), mRNA.	SPANK-2; PSAP2; PROSAP2; KIAA1650
ILMN_2148944	ADCY4	43.1532	2	15.5448	157.001	4	41.7845	16.2209	NM_139247.2	ADCY4	14	Homo sapiens adenylate cyclase 4 (ADCY4), mRNA.
ILMN_2317581	SHANK3	140.018	2	42.4787	422.108	4	68.2894	16.2209	NM_001080420.1	SHANK3	22	Homo sapiens SH3 and multiple ankyrin repeat domains 3 (SHANK3), mRNA.	SPANK-2; PSAP2; PROSAP2; KIAA1650
ILMN_3250257	ACVRL1	63.2125	2	11.9051	202.303	4	61.8789	16.1489	NM_000020.2	ACVRL1	12	Homo sapiens activin A receptor type II-like 1 (ACVRL1), transcript variant 1, mRNA.	ORW2; HHT; TSR-I; ALK-1; ALK1; SKR3; HHT2; ACVRLK1
ILMN_3233229	SNHG7	75.7972	2	4.18702	213.311	4	12.8458	16.1489	NR_024542.1	SNHG7	9	Homo sapiens small nucleolar RNA host gene 7 (non-protein coding) (SNHG7), transcript variant 2, non-coding RNA.
ILMN_1764228	DAB2	96.9283	2	10.3251	294.659	4	92.7832	15.2899	NM_001343.1	DAB2	5	Homo sapiens disabled homolog 2, mitogen-responsive phosphoprotein (Drosophila) (DAB2), mRNA.	FLJ26626; DOC2; DOC-2
ILMN_1728426	INPPL1	114.812	2	24.5704	302.654	4	75.3211	14.1505	NM_001567.2	INPPL1	11	Homo sapiens inositol polyphosphate phosphatase-like 1 (INPPL1), mRNA.	SHIP2
ILMN_1758728	FANCG	127.932	2	4.29843	311.069	4	56.3126	13.8695	NM_004629.1	FANCG	9	Homo sapiens Fanconi anemia, complementation group G (FANCG), mRNA.	XRCC9; FAG
ILMN_2130441	HLA-H	838.971	2	400.049	4068.76	4	1528.53	13.8695	NR_001434.1	HLA-H	6	Homo sapiens major histocompatibility complex, class I, H (pseudogene) (HLA-H), non-coding RNA.	HLAHP
ILMN_1727532	OLFML3	41.3353	2	3.80315	127.552	4	22.6873	13.8695	NM_020190.2	OLFML3	1	Homo sapiens olfactomedin-like 3 (OLFML3), mRNA.	OLF44; HNOEL-iso
ILMN_1744487	C1QTNF5	36.4843	2	13.3932	158.613	4	56.0957	13.8518	NM_015645.2	C1QTNF5	11	Homo sapiens C1q and tumor necrosis factor related protein 5 (C1QTNF5), mRNA.	LORD; DKFZp586B0621; CTRP5
ILMN_2410523	DDR2	66.1708	2	7.31815	217.784	4	73.8403	13.5494	NM_006182.2	DDR2	1	Homo sapiens discoidin domain receptor tyrosine kinase 2 (DDR2), transcript variant 2, mRNA.	TYRO10; TKT; NTRKR3; MIG20a
ILMN_2061565	PLCH2	210.206	2	13.7953	578.135	4	183.337	13.5494	NM_014638.2	PLCH2	1	Homo sapiens phospholipase C, eta 2 (PLCH2), mRNA.	PLCL4; PLC-eta2; RP3-395M20.1; PLCeta2
ILMN_1735827	NISCH	375.707	2	63.0425	865.57	4	180.223	13.1011	NM_007184.2	NISCH	3	Homo sapiens nischarin (NISCH), mRNA.	FLJ40413; IRAS; FLJ14425; I-1; FLJ90519; KIAA0975
ILMN_1741632	RAB3IL1	27.1059	2	3.98265	95.2298	4	28.3623	12.8666	NM_013401.2	RAB3IL1	11	Homo sapiens RAB3A interacting protein (rabin3)-like 1 (RAB3IL1), mRNA.	GRAB
ILMN_2203950	HLA-A	4180.15	2	1229.29	10606.9	4	1914.69	12.8137	NM_002116.5	HLA-A	6	Homo sapiens major histocompatibility complex, class I, A (HLA-A), mRNA.
ILMN_1665219	LTBP4	182.639	2	80.205	546.266	4	139.639	12.8137	NM_003573.1	LTBP4	19	Homo sapiens latent transforming growth factor beta binding protein 4 (LTBP4), transcript variant 3, mRNA.	FLJ90018; LTBP-4L; LTBP-4; FLJ46318
ILMN_1708107	DPT	135.641	2	62.8277	500.551	4	168.427	12.6169	NM_001937.3	DPT	1	Homo sapiens dermatopontin (DPT), mRNA.	TRAMP
ILMN_1898518		45.6874	2	3.39129	167.667	4	60.2742	12.6169	Hs.388347	HS.388347	10	Homo sapiens mRNA; cDNA DKFZp686J0156 (from clone DKFZp686J0156)
ILMN_1790689	CRISPLD2	63.3547	2	8.98768	164.492	4	47.6429	12.5386	NM_031476.1	CRISPLD2	16	Homo sapiens cysteine-rich secretory protein LCCL domain containing 2 (CRISPLD2), mRNA.	DKFZP434B044; MGC74865; CRISP11; LCRISP2
ILMN_1671054	HLA-A	785.014	2	6.46129	1687.96	4	307.627	12.5386	NM_002116.5	HLA-A	6	Homo sapiens major histocompatibility complex, class I, A (HLA-A), mRNA.
ILMN_1774602	FBLN2	97.8438	2	1.11549	428.421	4	175.035	11.9153	NM_001004019.1	FBLN2	3	Homo sapiens fibulin 2 (FBLN2), transcript variant 2, mRNA.
ILMN_1845086		90.787	2	9.18131	216.048	4	40.8356	11.9153	Hs.193784	HS.193784		Homo sapiens mRNA; cDNA DKFZp586K1922 (from clone DKFZp586K1922)
ILMN_1674817	C1orf115	36.339	2	5.29553	114.363	4	36.6049	11.7658	NM_024709.2	C1ORF115	1	Homo sapiens chromosome 1 open reading frame 115 (C1orf115), mRNA.	FLJ14146; RP11-322F10.4
ILMN_1682176	CLEC3B	99.0905	2	80.9977	397.386	4	54.5068	11.7658	NM_003278.1	CLEC3B	3	Homo sapiens C-type lectin domain family 3, member B (CLEC3B), mRNA.	TN; TNA; DKFZp686H17246
ILMN_1768754	PILRB	247.064	2	5.59166	533.007	4	116.064	11.6448	NM_175047.2	PILRB	7	Homo sapiens paired immunoglobin-like type 2 receptor beta (PILRB), transcript variant 1, mRNA.	FDFACT2; FDFACT1
ILMN_1708375	IRF1	199.211	2	42.2196	472.398	4	134.129	11.4483	NM_002198.1	IRF1	5	Homo sapiens interferon regulatory factor 1 (IRF1), mRNA.	IRF-1; MAR
ILMN_3248649	LOC100134144	33.8489	2	17.468	118.518	4	24.7177	10.8371	XM_001717999.1	LOC100134144		PREDICTED: Homo sapiens similar to KIAA1783 protein (LOC100134144), mRNA.
ILMN_1667034	PDPR	385.873	2	32.9784	800.1	4	153.743	10.8371	NM_017990.3	PDPR		PREDICTED: Homo sapiens pyruvate dehydrogenase phosphatase regulatory subunit (PDPR), mRNA.
ILMN_2082209	C20orf100	100.477	2	5.98681	281.222	4	96.4856	10.8115	NM_032883.1	C20ORF100	20	Homo sapiens chromosome 20 open reading frame 100 (C20orf100), mRNA.	dJ1108D11.2; MGC15880; GCX-1; dJ495O3.1
ILMN_1711270	SFRS14	444.078	2	33.4779	914.121	4	198.942	10.8115	NM_014884.1	SFRS14	19	Homo sapiens splicing factor, arginine/serine-rich 14 (SFRS14), transcript variant 2, mRNA.	DKFZp779L2418
ILMN_2148527	H19	2150.69	2	1355.78	8105.8	4	2690.41	10.7851	NR_002196.1	H19	11	Homo sapiens H19, imprinted maternally expressed transcript (non-protein coding) (H19), non-coding RNA.	MGC4485; D11S813E; ASM; ASM1; BWS; PRO2605
ILMN_1665331	AMT	64.2083	2	10.9717	218.859	4	83.0027	10.6571	NM_000481.2	AMT	3	Homo sapiens aminomethyltransferase (AMT), mRNA.	NKH; GCE; GCST
ILMN_1750324	IGFBP5	2062.47	2	340.469	4337.74	4	742.961	10.6571	NM_000599.2	IGFBP5	2	Homo sapiens insulin-like growth factor binding protein 5 (IGFBP5), mRNA.	IBP5
ILMN_1773567	LAMA5	1008.25	2	318.253	2434.9	4	409.683	10.5328	NM_005560.3	LAMA5	20	Homo sapiens laminin, alpha 5 (LAMA5), mRNA.	KIAA1907
ILMN_1773059	GPR124	31.5175	2	3.50419	94.5213	4	27.2519	10.3284	NM_032777.6	GPR124	8	Homo sapiens G protein-coupled receptor 124 (GPR124), mRNA.	DKFZp434C211; TEM5; DKFZp434J0911; KIAA1531; FLJ14390
ILMN_3248113	SNRNP70	294.498	2	65.4941	737.958	4	231.523	10.2825	NM_003089.4	SNRNP70	19	Homo sapiens small nuclear ribonucleoprotein 70kDa (U1) (SNRNP70), mRNA.	U1AP; RPU1; U1RNP; RNPU1Z; U170K
ILMN_1706531	ABCC5	331.516	2	12.8335	673.52	4	56.4682	10.152	NM_005688.2	ABCC5	3	Homo sapiens ATP-binding cassette, sub-family C (CFTR/MRP), member 5 (ABCC5), transcript variant 1, mRNA.	MOAT-C; pABC11; ABC33; MRP5; SMRP; EST277145; DKFZp686C1782; MOATC
ILMN_2201678	FSTL1	120.212	2	16.1669	260.191	4	66.0579	10.152	NM_007085.3	FSTL1	3	Homo sapiens follistatin-like 1 (FSTL1), mRNA.	FRP; FSL1
ILMN_2339028	PKD1	26.0759	2	28.2767	142.393	4	49.3885	10.152	NM_001009944.1	PKD1	16	Homo sapiens polycystic kidney disease 1 (autosomal dominant) (PKD1), transcript variant 1, mRNA.	PBP
ILMN_2323633	TPD52L2	146.988	2	31.4248	334.194	4	94.6256	10.152	NM_199361.1	TPD52L2	20	Homo sapiens tumor protein D52-like 2 (TPD52L2), transcript variant 2, mRNA.	D54; hD54; DKFZp686A1765
ILMN_1707070	PCOLCE	39.173	2	12.9197	158.743	4	62.9078	10.145	NM_002593.2	PCOLCE	7	Homo sapiens procollagen C-endopeptidase enhancer (PCOLCE), mRNA.	PCPE
ILMN_2186806	HLA-F	301.482	2	83.5481	1868.26	4	884.861	10.0302	NM_018950.1	HLA-F	6	Homo sapiens major histocompatibility complex, class I, F (HLA-F), mRNA.	HLA-5.4; HLAF; HLA-CDA12
ILMN_1673363	CD97	173.956	2	94.9761	577.51	4	186.212	10.017	NM_078481.2	CD97	19	Homo sapiens CD97 molecule (CD97), transcript variant 1, mRNA.	TM7LN1
ILMN_1730539	NPHP3	65.2199	2	11.1104	154.453	4	43.3045	9.90826	NM_153240.3	NPHP3	3	Homo sapiens nephronophthisis 3 (adolescent) (NPHP3), mRNA.	FLJ30691; FLJ36696; DKFZp781K1312; DKFZp667K242; NPH3; KIAA2000
ILMN_1665865	IGFBP4	232.377	2	112.8	650.529	4	139.365	9.77253	NM_001552.2	IGFBP4	17	Homo sapiens insulin-like growth factor binding protein 4 (IGFBP4), mRNA.	IBP4; HT29-IGFBP; IGFBP-4; BP-4
ILMN_1683279	PEX6	130.34	2	5.35895	275.873	4	26.3051	9.77253	NM_000287.2	PEX6	6	Homo sapiens peroxisomal biogenesis factor 6 (PEX6), mRNA.	PAF-2; PAF2; PXAAA1
ILMN_1656900	SULT1A1	114.575	2	7.96551	254.111	4	75.0593	9.77253	XM_936750.1	SULT1A1	16	Homo sapiens sulfotransferase family, cytosolic, 1A, phenol-preferring, member 1 (SULT1A1), transcript variant 5, mRNA.	HAST1/HAST2; MGC5163; P-PST; MGC131921; ST1A3; TSPST1; STP1; STP; PST
ILMN_2341229	CD34	191.696	2	15.9125	389.904	4	100.386	9.43158	NM_001773.2	CD34	1	Homo sapiens CD34 molecule (CD34), transcript variant 2, mRNA.
ILMN_1691736	ST6GALNAC6	147.07	2	4.47724	304.501	4	69.8294	9.42977	NM_013443.3	ST6GALNAC6	9	Homo sapiens ST6 (alpha-N-acetyl-neuraminyl-2,3-beta-galactosyl-1, 3)-N-acetylgalactosaminide alpha-2,6-sialyltransferase 6 (ST6GALNAC6), mRNA.	RP11-203J24.3; ST6GALNACVI; SIAT7F
ILMN_1742450	TAPBP	662.409	2	192.326	1505.15	4	294.156	9.28616	NM_003190.3	TAPBP	6	Homo sapiens TAP binding protein (tapasin) (TAPBP), transcript variant 1, mRNA.	TAPA; NGS17; TPSN; TPN
ILMN_1796751	KIAA1274	88.2557	2	3.43228	193.13	4	31.5407	9.2614	NM_014431.1	KIAA1274	10	Homo sapiens KIAA1274 (KIAA1274), mRNA.	PALD
ILMN_1740772	APBB3	301.083	2	74.5279	662.272	4	157.055	9.22546	NM_006051.2	APBB3	5	Homo sapiens amyloid beta (A4) precursor protein-binding, family B, member 3 (APBB3), transcript variant 3, mRNA.	MGC87674; SRA; MGC150555; FE65L2
ILMN_3241957	LOC100133930	36.4684	2	19.7841	126.009	4	40.8794	9.16138	XM_001716439.1	LOC100133930		PREDICTED: Homo sapiens similar to D-2-hydroxyglutarate dehydrogenase, mitochondrial (LOC100133930), mRNA.
ILMN_1658356	PAMR1	311.803	2	47.3509	630.404	4	126.162	9.16138	NM_001001991.1	PAMR1	11	Homo sapiens peptidase domain containing associated with muscle regeneration 1 (PAMR1), transcript variant 1, mRNA.	RAMP; FP938
ILMN_2397954	PARP3	306.798	2	13.4469	605.325	4	110.57	9.16138	NM_005485.3	PARP3	3	Homo sapiens poly (ADP-ribose) polymerase family, member 3 (PARP3), transcript variant 2, mRNA.	ADPRT3; ADPRTL3; pADPRT-3; ADPRTL2; IRT1; hPARP-3
ILMN_1794612	UBA7	172.826	2	10.47	350.939	4	56.6463	9.16138	NM_003335.2	UBA7	3	Homo sapiens ubiquitin-like modifier activating enzyme 7 (UBA7), mRNA.	UBA7; UBE2; D8; MGC12713; UBA1B
ILMN_2140700	CRIPAK	138.314	2	97.725	458.434	4	80.5789	9.13855	NM_175918.2	CRIPAK	4	Homo sapiens cysteine-rich PAK1 inhibitor (CRIPAK), mRNA.	FLJ34443
ILMN_1799589	NOXA1	67.5217	2	8.1084	179.86	4	61.8795	9.13855	NM_006647.1	NOXA1	9	Homo sapiens NADPH oxidase activator 1 (NOXA1), mRNA.	MGC131800; FLJ25475; SDCCAG31; p51NOX; NY-CO-31
ILMN_1778013	PDPR	65.6181	2	27.0111	178.88	4	51.0615	9.13855	XM_942678.1	PDPR		PREDICTED: Homo sapiens pyruvate dehydrogenase phosphatase regulatory subunit (PDPR), mRNA.
ILMN_1719972	PLXNA3	37.6159	2	36.4396	198.347	4	77.1191	9.13855	NM_017514.2	PLXNA3	X	Homo sapiens plexin A3 (PLXNA3), mRNA.	XAP-6; HSSEXGENE; PLEXIN-A3; PLXN4; SEX; PLXN3; 6.3
ILMN_2336133	SULT1A4	107.464	2	5.00921	234.855	4	69.6231	9.13855	NM_001017391.1	SULT1A4	16	Homo sapiens sulfotransferase family, cytosolic, 1A, phenol-preferring, member 4 (SULT1A4), transcript variant 3, mRNA.
ILMN_1880280		96.1568	2	11.4381	204.839	4	31.8093	8.91628	Hs.549989	HS.549989	3	Homo sapiens cDNA: FLJ22140 fis, clone HEP20977
ILMN_1781626	C1S	276.598	2	85.4899	892.518	4	344.554	8.90734	NM_001734.2	C1S	12	Homo sapiens complement component 1, s subcomponent (C1S), transcript variant 1, mRNA.
ILMN_1719627	SLC27A3	204.924	2	12.0716	406.406	4	73.6883	8.82698	NM_024330.1	SLC27A3	1	Homo sapiens solute carrier family 27 (fatty acid transporter), member 3 (SLC27A3), mRNA.	VLCS-3; ACSVL3; MGC4365; FATP3
ILMN_1854765		129.573	2	16.2457	263.541	4	67.5616	8.4628	Hs.481659	HS.481659	5	Homo sapiens cDNA FLJ27196 fis, clone SYN02831
ILMN_1747305	GIMAP8	116.787	2	8.78865	271.641	4	88.7289	8.45369	NM_175571.2	GIMAP8	7	Homo sapiens GTPase, IMAP family member 8 (GIMAP8), mRNA.	hIAN6; MGC129545; IANT; DKFZp667I133
ILMN_1709486	SRPX	86.719	2	20.5303	196.128	4	9.247	8.422	NM_006307.2	SRPX	X	Homo sapiens sushi-repeat-containing protein, X-linked (SRPX), mRNA.	DRS; ETX1
ILMN_3235584	TRIM66	204.336	2	13.1329	400.938	4	97.3568	8.422	NM_014818.1	TRIM66	11	Homo sapiens tripartite motif-containing 66 (TRIM66), mRNA.
ILMN_1714352	DMWD	95.4316	2	1.76799	200.502	4	46.5447	8.42111	NM_004943.1	DMWD	19	Homo sapiens dystrophia myotonica, WD repeat containing (DMWD), mRNA.	DMRN9; DMR-N9; D19S593E; gene59
ILMN_2390919	FBLN2	66.7717	2	9.21919	269.544	4	120.896	8.28382	NM_001998.2	FBLN2	3	Homo sapiens fibulin 2 (FBLN2), transcript variant 2, mRNA.
ILMN_2128428	DAB2	250.301	2	12.3178	566.574	4	186.573	8.28327	NM_001343.1	DAB2	5	Homo sapiens disabled homolog 2, mitogen-responsive phosphoprotein (Drosophila) (DAB2), mRNA.	FLJ26626; DOC2; DOC-2
ILMN_1839609		43.2927	2	10.1851	109.448	4	33.0968	8.28327	Hs.374460	HS.374460	X	AGENCOURT_7761579 NIH_MGC_70 Homo sapiens cDNA clone IMAGE:6020085 5, mRNA sequence
ILMN_1736178	AEBP1	74.1952	2	10.5154	254.633	4	107.063	8.2794	NM_001129.3	AEBP1	7	Homo sapiens AE binding protein 1 (AEBP1), mRNA.	FLJ33612; ACLP
ILMN_1806403	RASL12	26.2586	2	4.32846	78.8452	4	25.154	8.2794	NM_016563.2	RASL12	15	Homo sapiens RAS-like, family 12 (RASL12), mRNA.	RIS
ILMN_1750321	LBA1	50.0501	2	3.62191	118.614	4	34.4414	8.2738	XM_940627.1	LBA1	3	Homo sapiens lupus brain antigen 1 (LBA1), mRNA.	KIAA0342
ILMN_1707464	MST1	147.443	2	17.8072	351.669	4	119.998	8.2738	NM_020998.2	MST1	3	Homo sapiens macrophage stimulating 1 (hepatocyte growth factor-like) (MST1), mRNA.	HGFL; NF15S2; MSP; DNF15S2; D3F15S2
ILMN_3226214	LOC728755	215.858	2	18.6239	418.269	4	71.0105	8.23435	XM_001128377.2	LOC728755	14	PREDICTED: Homo sapiens similar to hCG1984907 (LOC728755), mRNA.
ILMN_2129927	EXT1	281.827	2	18.2868	538.453	4	116.426	8.14173	NM_000127.2	EXT1	8	Homo sapiens exostoses (multiple) 1 (EXT1), mRNA.	ttv; EXT
ILMN_1669657	LOC440345	150.124	2	29.5275	365.855	4	124.694	7.99442	XM_933717.1	LOC440345	16	PREDICTED: Homo sapiens hypothetical protein LOC440345, transcript variant 6 (LOC440345), mRNA.
ILMN_3239343	STAG3L3	172.353	2	47.0851	414.404	4	132.107	7.98937	NM_001013739.2	STAG3L3	7	Homo sapiens stromal antigen 3-like 3 (STAG3L3), mRNA.
ILMN_1672356	ANKRD13D	122.183	2	32.6768	269.719	4	69.2366	7.95976	XM_945571.1	ANKRD13D		PREDICTED: Homo sapiens ankyrin repeat domain 13 family, member D, transcript variant 7 (ANKRD13D), mRNA.
ILMN_1791375	STAG3L2	207.152	2	7.28819	523.112	4	191.33	7.85344	NM_001013739.1	STAG3L2	7	Homo sapiens stromal antigen 3-like 2 (STAG3L2), mRNA.	MGC131759
ILMN_1701877	AXL	116.308	2	1.01796	233.054	4	65.9503	7.80571	NM_001699.3	AXL	19	Homo sapiens AXL receptor tyrosine kinase (AXL), transcript variant 1, mRNA.	UFO
ILMN_3228585	LOC728661	326.217	2	77.9512	674.74	4	183.779	7.75181	NM_001110781.1	LOC728661	1	Homo sapiens similar to solute carrier family 35, member E2 (LOC728661), mRNA.	DKFZp564C093; MGC117254; DKFZp686M0869; FLJ43631; MGC104754; KIAA0447
ILMN_2206272	D2HGDH	256.877	2	29.4041	735.124	4	294.309	7.65656	NM_152783.3	D2HGDH	2	Homo sapiens D-2-hydroxyglutarate dehydrogenase (D2HGDH), nuclear gene encoding mitochondrial protein, mRNA.	FLJ42195; MGC25181; D2HGD
ILMN_1792323	HDC	23.9575	2	2.3479	91.5607	4	37.2889	7.65656	NM_002112.1	HDC	15	Homo sapiens histidine decarboxylase (HDC), mRNA.	MGC163399
ILMN_1810844	RARRES2	34.305	2	7.67955	130.508	4	56.2892	7.65656	NM_002889.2	RARRES2	7	Homo sapiens retinoic acid receptor responder (tazarotene induced) 2 (RARRES2), mRNA.	TIG2; HP10433
ILMN_2206746	BGN	1505.66	2	221.841	2828.69	4	399.562	7.52684	NM_001711.3	BGN	X	Homo sapiens biglycan (BGN), mRNA.	SLRR1A; PG-S1; PGI; DSPG1
ILMN_1747593	ISLR	18.57	2	9.36453	112.621	4	54.6119	7.52684	NM_005545.3	ISLR	15	Homo sapiens immunoglobulin superfamily containing leucine-rich repeat (ISLR), transcript variant 1, mRNA.	HsT17563; MGC102816
ILMN_1664440	TP53BP1	122.055	2	6.7575	240.874	4	68.5099	7.45547	NM_005657.1	TP53BP1	15	Homo sapiens tumor protein p53 binding protein 1 (TP53BP1), mRNA.	53BP1; MGC138366; p202; FLJ41424
ILMN_1778668	TAGLN	145.696	2	22.214	359.144	4	129.601	7.31323	NM_003186.3	TAGLN	11	Homo sapiens transgelin (TAGLN), transcript variant 2, mRNA.	TAGLN1; WS3-10; SM22; DKFZp686P11128; SMCC
ILMN_1752968	LAMB2	231.248	2	40.1783	451.298	4	77.156	7.31184	NM_002292.2	LAMB2	3	Homo sapiens laminin, beta 2 (laminin S) (LAMB2), mRNA.	LAMS
ILMN_1778401	HLA-B	1031.79	2	519.605	3612.81	4	1451.99	7.30088	NM_005514.5	HLA-B	6	Homo sapiens major histocompatibility complex, class I, B (HLA-B), mRNA.	AS; HLA-B-5501; SPDA1; HLA B
ILMN_1854833		165.551	2	33.8584	334.983	4	49.4057	7.28367	Hs.485155	HS.485155	6	Homo sapiens cDNA: FLJ22515 fis, clone HRC12122, highly similar to AF052101 Homo sapiens clone 23872 mRNA sequence
ILMN_1809384	CYP4F12	513.413	2	19.2777	938.749	4	142.701	7.24131	NM_023944.1	CYP4F12	19	Homo sapiens cytochrome P450, family 4, subfamily F, polypeptide 12 (CYP4F12), mRNA.	F22329_1
ILMN_1887174	KIAA0146	121.511	2	15.1168	238.155	4	37.719	7.24131	Hs.381058	KIAA0146	8	Homo sapiens KIAA0146 (KIAA0146), mRNA.
ILMN_1688070	NSUN5C	46.2943	2	24.0296	151.409	4	54.5827	7.24131	NM_149379.1	NSUN5C	7	Homo sapiens NOL1/NOP2/Sun domain family, member 5C (NSUN5C), transcript variant 4, mRNA.	WBSCR20B; NOL1R2; DKFZp434K058; MGC129801; MGC15057; FLJ11626; WBSCR20C
ILMN_2065745	RAMP3	40.2195	2	9.62782	102.283	4	32.5561	7.24131	NM_005856.2	RAMP3	7	Homo sapiens receptor (G protein-coupled) activity modifying protein 3 (RAMP3), mRNA.
ILMN_1738239	RBM6	276.009	2	15.0855	617.226	4	210.549	7.24131	NM_005777.1	RBM6	3	Homo sapiens RNA binding motif protein 6 (RBM6), mRNA.	FLJ36517; DEF-3; g16; NY-LU-12; DEF3; 3G2; HLC-11; DKFZp686B0877
ILMN_1741942	STX16	397.295	2	35.1283	730.217	4	193.496	7.24131	NM_003763.3	STX16	20	Homo sapiens syntaxin 16 (STX16), transcript variant 1, mRNA.	hsyn16; SYN16; MGC90328
ILMN_3247802	BAT2L	130.03	2	44.8899	305.961	4	90.2753	7.20455	NM_013318.3	BAT2L	9	Homo sapiens HLA-B associated transcript 2-like (BAT2L), mRNA.	DKFZp781K12107; LQFBS-1; DKFZp781F05101; MGC10526; RP11-334J6.1
ILMN_1687301	VCAN	139.732	2	20.968	362.575	4	137.413	7.19318	NM_004385.2	VCAN	5	Homo sapiens versican (VCAN), mRNA.	DKFZp686K06110; WGN; VERSICAN; PG-M; WGN1; ERVR; CSPG2
ILMN_1776151	OLFML1	48.7734	2	2.00006	121.808	4	41.2255	7.16591	NM_198474.2	OLFML1	11	Homo sapiens olfactomedin-like 1 (OLFML1), mRNA.	UNQ564
ILMN_1758806	C21orf2	40.6469	2	0.996588	102.775	4	33.7036	7.15376	NM_004928.1	C21ORF2	21	Homo sapiens chromosome 21 open reading frame 2 (C21orf2), mRNA.	A2; YF5
ILMN_1718558	PARP12	200.384	2	12.3802	449.472	4	153.858	7.15376	NM_022750.2	PARP12	7	Homo sapiens poly (ADP-ribose) polymerase family, member 12 (PARP12), mRNA.	MSTP109; FLJ22693; ZC3H1; ZC3HDC1; MST109; PARP-12
ILMN_2320964	ADAR	210.452	2	107.667	546.876	4	119.071	7.04003	NM_015840.2	ADAR	1	Homo sapiens adenosine deaminase, RNA-specific (ADAR), transcript variant 2, mRNA.	DRADA; K88dsRBP; ADAR1; IFI4; G1P1; DSRAD; IFI-4; p136; DSH
ILMN_1666078	HLA-H	144.481	2	96.115	848.724	4	429.723	7.00482	NR_001434.1	HLA-H	6	Homo sapiens major histocompatibility complex, class I, H (pseudogene) (HLA-H), non-coding RNA.	HLAHP
ILMN_1707791	TAZ	49.2233	2	20.2929	128.906	4	30.4424	7.00482	NM_181313.1	TAZ	X	Homo sapiens tafazzin (cardiomyopathy, dilated 3A (X-linked); endocardial fibroelastosis 2; Barth syndrome) (TAZ), transcript variant 2, mRNA.	Taz1; G4.5; LVNCX; FLJ27390; XAP-2; EFE; EFE2; CMD3A; BTHS
ILMN_1763852	ACACB	55.5891	2	14.7477	128.788	4	35.6666	6.88065	NM_001093.2	ACACB	12	Homo sapiens acetyl-Coenzyme A carboxylase beta (ACACB), mRNA.	ACC2; ACCB; HACC275
ILMN_1800750	ZNF692	68.1243	2	1.86534	143.214	4	40.1935	6.88065	NM_017865.2	ZNF692	1	Homo sapiens zinc finger protein 692 (ZNF692), transcript variant 2, mRNA.	Zfp692; AREBP; FLJ20531
ILMN_1758895	CTSK	265.521	2	0.347008	655.214	4	246.605	6.84213	NM_000396.2	CTSK	1	Homo sapiens cathepsin K (CTSK), mRNA.	CTSO2; CTSO; CTSO1; PKND; CTS02; PYCD; MGC23107
ILMN_1674874	MFSD10	535.653	2	80.3432	992.378	4	149.137	6.84213	NM_001120.2	MFSD10	4	Homo sapiens major facilitator superfamily domain containing 10 (MFSD10), mRNA.	TETTRAN; TPO1
ILMN_1792256	TBX2	18.0673	2	3.26848	72.9166	4	29.7254	6.82285	NM_005994.3	TBX2	17	Homo sapiens T-box 2 (TBX2), mRNA.	FLJ10169
ILMN_1714622	TNRC6A	194.789	2	9.75263	362.706	4	90.715	6.82285	NM_014494.1	TNRC6A	16	Homo sapiens trinucleotide repeat containing 6A (TNRC6A), mRNA.	MGC75384; GW182; TNRC6; FLJ22043; CAGH26; KIAA1460; DKFZp666E117; GW1
ILMN_1666206	GSDMB	83.8487	2	6.83754	311.861	4	145.78	6.70474	NM_018530.1	GSDMB	17	Homo sapiens gasdermin B (GSDMB), transcript variant 1, mRNA.	PRO2521; PP4052
ILMN_1796801	ABCA8	65.4195	2	21.7427	153.547	4	14.4317	6.6518	NM_007168.2	ABCA8	17	Homo sapiens ATP-binding cassette, sub-family A (ABC1), member 8 (ABCA8), mRNA.	MGC163152; KIAA0822
ILMN_2104830	ACP2	142.677	2	6.77908	269.685	4	25.4552	6.6518	NM_001610.1	ACP2	11	Homo sapiens acid phosphatase 2, lysosomal (ACP2), mRNA.
ILMN_3288755	LOC646808	98.9222	2	24.4609	266.417	4	101.879	6.6518	XR_018782.2	LOC646808		PREDICTED: Homo sapiens misc_RNA (LOC646808), miscRNA.
ILMN_1791067	TESK1	86.1414	2	32.3862	203.259	4	48.0495	6.61538	NM_006285.2	TESK1	9	Homo sapiens testis-specific kinase 1 (TESK1), mRNA.
ILMN_1730773	SNORA70	191.101	2	99.0694	528.603	4	168.685	6.61478	NR_000011.1	SNORA70	X	Homo sapiens small nucleolar RNA, H/ACA box 70 (SNORA70), small nucleolar RNA.	U70; RNU70; DXS648E
ILMN_1726589	CD248	37.104	2	6.08327	114.251	4	45.938	6.60868	NM_020404.2	CD248	11	Homo sapiens CD248 molecule, endosialin (CD248), mRNA.	MGC119478; CD164L1; TEM1; MGC119479
ILMN_1792389	RNF165	210.876	2	8.10497	387.978	4	101.706	6.60868	NM_152470.2	RNF165	18	Homo sapiens ring finger protein 165 (RNF165), mRNA.
ILMN_2183687	LIME1	206.759	2	1.13641	410.48	4	127.123	6.54204	NM_017806.1	LIME1	20	Homo sapiens Lck interacting transmembrane adaptor 1 (LIME1), mRNA.	dJ583P15.4; LIME; RP4-583P15.5; FLJ20406; LP8067
ILMN_1764729	JAG2	228.576	2	21.1819	485.103	4	162.413	6.52512	NM_002226.3	JAG2	14	Homo sapiens jagged 2 (JAG2), transcript variant 1, mRNA.	HJ2
ILMN_1815057	PDGFRB	117.677	2	10.2203	411.228	4	190.017	6.52512	NM_002609.3	PDGFRB	5	Homo sapiens platelet-derived growth factor receptor, beta polypeptide (PDGFRB), mRNA.	PDGFR; JTK12; CD140B; PDGF-R-beta; PDGFR1
ILMN_1780153	QTRT1	48.4865	2	17.4489	132.744	4	46.1741	6.51558	NM_031209.1	QTRT1	19	Homo sapiens queuine tRNA-ribosyltransferase 1 (QTRT1), mRNA.	FP3235; TGT
ILMN_1653553	C14orf80	54.5045	2	5.06374	118.197	4	21.3746	6.49376	NM_173608.1	C14ORF80	14	Homo sapiens chromosome 14 open reading frame 80 (C14orf80), mRNA.	MGC16771
ILMN_1730622	EVL	854.779	2	3.05627	1707.5	4	543.71	6.49376	NM_016337.2	EVL	14	Homo sapiens Enah/Vasp-like (EVL), mRNA.	RNB6
ILMN_1765801	GAA	34.6878	2	21.4576	107.647	4	20.7273	6.49376	NM_000152.2	GAA	17	Homo sapiens glucosidase, alpha; acid (GAA), transcript variant 1, mRNA.	LYAG
ILMN_1676563	HTRA1	440.037	2	75.192	822.589	4	227.186	6.47851	NM_002775.3	HTRA1	10	Homo sapiens HtrA serine peptidase 1 (HTRA1), mRNA.	HtrA; PRSS11; ARMD7; ORF480; L56
ILMN_1684554	COL16A1	65.3315	2	2.23727	173.78	4	67.5369	6.46052	NM_001856.2	COL16A1	1	Homo sapiens collagen, type XVI, alpha 1 (COL16A1), mRNA.	FP1572; 447AA
ILMN_3246910	LOC100190986	151.31	2	1.64189	282.281	4	67.5726	6.44983	NR_024456.1	LOC100190986	16	Homo sapiens hypothetical LOC100190986 (LOC100190986), non-coding RNA.
ILMN_1723847	CILP	71.8221	2	15.386	151.548	4	35.7396	6.40045	NM_003613.2	CILP	15	Homo sapiens cartilage intermediate layer protein, nucleotide pyrophosphohydrolase (CILP), mRNA.	HsT18872
ILMN_2349393	MDK	173.872	2	36.4487	360.661	4	110.634	6.37346	NM_001012334.1	MDK	11	Homo sapiens midkine (neurite growth-promoting factor 2) (MDK), transcript variant 1, mRNA.	FLJ27379; MK; NEGF2
ILMN_1739558	CRELD1	134.833	2	8.29287	252.385	4	15.4394	6.23008	NM_001031717.1	CRELD1	3	Homo sapiens cysteine-rich with EGF-like domains 1 (CRELD1), transcript variant 1, mRNA.	AVSD2; CIRRIN; DKFZP566D213
ILMN_1773885	DMAP1	249.239	2	19.9317	449.447	4	48.3062	6.23008	NM_019100.3	DMAP1	1	Homo sapiens DNA methyltransferase 1 associated protein 1 (DMAP1), transcript variant 2, mRNA.	FLJ11543; KIAA1425; DNMTAP1; DKFZp686L09142; SWC4; DNMAP1; EAF2
ILMN_1703288	C19orf6	339.303	2	34.8614	604.614	4	108.219	6.17601	NM_001033026.1	C19ORF6	19	Homo sapiens chromosome 19 open reading frame 6 (C19orf6), transcript variant 1, mRNA.	R32184_3; ASBABP1; MGC4022
ILMN_1769575	JAM3	133.745	2	18.1435	250.613	4	68.0245	6.17601	NM_032801.3	JAM3	11	Homo sapiens junctional adhesion molecule 3 (JAM3), mRNA.	FLJ14529; JAMC; JAM-C
ILMN_2262044	PARP10	131.05	2	23.4448	252.79	4	71.5721	6.17601	NM_032789.1	PARP10	8	Homo sapiens poly (ADP-ribose) polymerase family, member 10 (PARP10), mRNA.	FLJ14464
ILMN_2066858	TNFSF13B	133.332	2	9.89363	249.185	4	57.425	6.17601	NM_006573.3	TNFSF13B	13	Homo sapiens tumor necrosis factor (ligand) superfamily, member 13b (TNFSF13B), transcript variant 1, mRNA.	TNFSF20; CD257; TALL1; delta BAFF; BAFF; ZTNF4; TALL-1; THANK; BLYS
ILMN_1691790	DACT2	61.4949	2	5.40116	143.201	4	49.6283	6.10874	NM_214462.1	DACT2		Homo sapiens dapper, antagonist of beta-catenin, homolog 2 (Xenopus laevis) (DACT2), mRNA.	DAPPER2; FLJ31232; RP11-503C24.7; MGC133141; C6orf116; bA503C24.7; MGC133142
ILMN_1779171	SGSM2	1002.71	2	28.2123	1750.68	4	310.016	6.09628	NM_014853.1	SGSM2	17	Homo sapiens small G protein signaling modulator 2 (SGSM2), transcript variant 1, mRNA.	KIAA0397; RUTBC1; SGSM2
ILMN_1706779	LIG1	109.189	2	27.5532	224.454	4	62.9319	6.05496	NM_000234.1	LIG1	19	Homo sapiens ligase I, DNA, ATP-dependent (LIG1), mRNA.	MGC130025; MGC117397
ILMN_3239735	WASH5P	23.103	2	7.57381	87.2697	4	37.731	6.05496	NR_024540.1	WASH5P	1	Homo sapiens WAS protein family homolog 5 pseudogene (WASH5P), non-coding RNA.
ILMN_1864685		62.4042	2	5.5394	129.272	4	17.9212	6.0455	Hs.552087	HS.552087	5	Homo sapiens cDNA clone IMAGE:5922621, partial cds
ILMN_2091792	ENTPD6	102.914	2	28.1456	215.588	4	42.3804	5.9955	NM_001247.1	ENTPD6	20	Homo sapiens ectonucleoside triphosphate diphosphohydrolase 6 (putative function) (ENTPD6), mRNA.	DKFZp781K21102; dJ738P15.3; DKFZp781G2277; FLJ36711; CD39L2; NTPDase-6; IL6ST2; IL-6SAG
ILMN_1690586	HNRPA1P4	920.261	2	72.7192	1603.34	4	272.877	5.9955	XM_372050.4	HNRPA1P4		PREDICTED: Homo sapiens heterogeneous nuclear ribonucleoprotein A1 pseudogene 4 (HNRPA1P4), mRNA.
ILMN_1654072	CX3CL1	140.661	2	14.6402	287.436	4	93.3724	5.98577	NM_002996.3	CX3CL1	16	Homo sapiens chemokine (C-X3-C motif) ligand 1 (CX3CL1), mRNA.	NTN; CXC3C; NTT; fractalkine; ABCD-3; neurotactin; SCYD1; C3Xkine; CXC3
ILMN_1787718	SLC27A1	58.3402	2	40.2038	174.758	4	23.7951	5.94867	NM_198580.1	SLC27A1	19	Homo sapiens solute carrier family 27 (fatty acid transporter), member 1 (SLC27A1), mRNA.	FATP1; ACSVL5; FLJ00336; MGC71751; FATP
ILMN_1669310	RHOT2	235.563	2	127.269	599.493	4	103.747	5.90328	NM_138769.1	RHOT2	16	Homo sapiens ras homolog gene family, member T2 (RHOT2), nuclear gene encoding mitochondrial protein, mRNA.	C16orf39; ARHT2; RASL; MIRO-2
ILMN_1664912	IL11RA	262.414	2	17.7753	811.607	4	366.831	5.88619	NM_004512.3	IL11RA	9	Homo sapiens interleukin 11 receptor, alpha (IL11RA), transcript variant 1, mRNA.	MGC2146
ILMN_2350801	SLC25A29	23.882	2	12.2332	74.5997	4	22.9608	5.85502	NM_001039355.1	SLC25A29	14	Homo sapiens solute carrier family 25, member 29 (SLC25A29), nuclear gene encoding mitochondrial protein, mRNA.	CACL; C14orf69; FLJ38975
ILMN_1693538	STK36	406.454	2	4.56605	713.724	4	151.017	5.85502	NM_015690.2	STK36	2	Homo sapiens serine/threonine kinase 36, fused homolog (Drosophila) (STK36), mRNA.	FU; DKFZp434N0223; KIAA1278
ILMN_1795442	LAMA4	55.2654	2	11.7258	119.086	4	27.3557	5.8008	NM_002290.2	LAMA4	6	Homo sapiens laminin, alpha 4 (LAMA4), mRNA.	LAMA3; DKFZp686D23145; LAMA4*-1
ILMN_1790202	C1orf35	82.6666	2	3.5588	161.415	4	32.5891	5.78519	NM_024319.2	C1ORF35	1	Homo sapiens chromosome 1 open reading frame 35 (C1orf35), mRNA.	MMTAG2; MGC4174
ILMN_1687080	LOC402251	2696.43	2	846.351	5898.77	4	1808.36	5.78519	XM_377933.3	LOC402251		PREDICTED: Homo sapiens similar to eukaryotic translation elongation factor 1 alpha 2 (LOC402251), mRNA.
ILMN_3235096	SNORA28	70.6809	2	0.587555	141.594	4	39.1104	5.78519	NR_002964.1	SNORA28	14	Homo sapiens small nucleolar RNA, H/ACA box 28 (SNORA28), small nucleolar RNA.	ACA28
ILMN_1700337	TROAP	58.0844	2	4.36607	121.118	4	27.9383	5.78519	NM_005480.2	TROAP	12	Homo sapiens trophinin associated protein (tastin) (TROAP), mRNA.	TASTIN
ILMN_1655987	STAB1	40.5067	2	4.97177	184.157	4	95.1286	5.76296	NM_015136.2	STAB1	3	Homo sapiens stabilin 1 (STAB1), mRNA.	CLEVER-1; KIAA0246; STAB-1; FELE-1; FEX1; FEEL-1
ILMN_3238417	LOC100133662	6.17035	2	3.11617	513.614	4	343.81	5.76249	XM_001713618.1	LOC100133662		PREDICTED: Homo sapiens hypothetical protein LOC100133662 (LOC100133662), mRNA.
ILMN_1751062	SCARA5	61.8597	2	13.0047	130.107	4	37.1506	5.76249	NM_173833.3	SCARA5	8	Homo sapiens scavenger receptor class A, member 5 (putative) (SCARA5), mRNA.	MGC45780; Tesr; FLJ23907
ILMN_1662340	ZNF358	172.228	2	18.9992	311.268	4	54.5324	5.76249	NM_018083.3	ZNF358	19	Homo sapiens zinc finger protein 358 (ZNF358), mRNA.	ZFEND; FLJ10390
ILMN_1665526	TCEA2	91.1159	2	17.775	180.475	4	34.9006	5.76249	NM_003195.4	TCEA2	20	Homo sapiens transcription elongation factor A (SII), 2 (TCEA2), transcript variant 2, mRNA.	TFIIS
ILMN_1689456	ZBTB20	92.5954	2	21.7937	188.095	4	54.4979	5.70723	NM_015642.2	ZBTB20	3	Homo sapiens zinc finger and BTB domain containing 20 (ZBTB20), mRNA.	DKFZp566F123; ODA-8S; HOF; ZNF288; DPZF
ILMN_1784352	CCM2	445.547	2	5.51118	775.785	4	153.683	5.69941	NM_031443.3	CCM2	7	Homo sapiens cerebral cavernous malformation 2 (CCM2), transcript variant 1, mRNA.	MGC74868; MGC4067; MGC4607; C7orf22; PP10187
ILMN_1666178	TP53I13	252.978	2	73.9287	512.877	4	101.86	5.68597	NM_138349.2	TP53I13	17	Homo sapiens tumor protein p53 inducible protein 13 (TP53I13), mRNA.	DSCP1
ILMN_2399503	UBN1	271.086	2	11.7155	478.135	4	72.3234	5.68597	NM_001079514.1	UBN1	16	Homo sapiens ubinuclein 1 (UBN1), transcript variant 2, mRNA.	VT4; VT
ILMN_2191331	RPS4Y2	16.1058	2	4.59884	244.933	4	154.905	5.66575	NM_001039567.2	RPS4Y2	Y	Homo sapiens ribosomal protein S4, Y-linked 2 (RPS4Y2), mRNA.	RPS4Y2P
ILMN_1660810	TTC17	220.973	2	0.103907	392.618	4	10.4871	5.64715	NM_018259.3	TTC17	11	Homo sapiens tetratricopeptide repeat domain 17 (TTC17), mRNA.	DKFZp686D20222; FLJ23673; FLJ10890; FLJ13099
ILMN_1659371	ADRA2A	36.1451	2	0.515694	85.4164	4	16.5284	5.62488	NM_000681.2	ADRA2A	10	Homo sapiens adrenergic, alpha-2A-, receptor (ADRA2A), mRNA.	ZNF32; ALPHA2AAR; ADRA2R; ADRA2; ADRAR
ILMN_1815719	PLCG2	182.723	2	0.953577	327.691	4	58.6253	5.62488	NM_002661.1	PLCG2	16	Homo sapiens phospholipase C, gamma 2 (phosphatidylinositol-specific) (PLCG2), mRNA.
ILMN_1728019	PML	36.2376	2	4.20677	85.5118	4	19.3375	5.61194	XM_942288.1	PML		PREDICTED: Homo sapiens promyelocytic leukemia, transcript variant 12 (PML), mRNA.
ILMN_1697544	SLC25A29	56.1955	2	17.0155	126.332	4	37.2883	5.56733	NM_152333.1	SLC25A29	14	Homo sapiens solute carrier family 25, member 29 (SLC25A29), nuclear gene encoding mitochondrial protein, mRNA.	CACL; C14orf69; FLJ38975
ILMN_1671911	MTA1	165.439	2	79.0659	395.624	4	98.838	5.55162	NM_004689.2	MTA1	14	Homo sapiens metastasis associated 1 (MTA1), mRNA.
ILMN_1800221	LOC643624	48.7722	2	33.2643	144.674	4	24.7627	5.53366	XM_945050.1	LOC643624		PREDICTED: Homo sapiens hypothetical LOC643624 (LOC643624), mRNA.
ILMN_1807283	NDST1	152.079	2	18.7587	275.099	4	77.968	5.51704	NM_001543.3	NDST1	5	Homo sapiens N-deacetylase/N-sulfotransferase (heparan glucosaminyl) 1 (NDST1), mRNA.	HSST; NST1
ILMN_3236249	LOC727877	31.024	2	9.31399	95.3697	4	38.4855	5.51619	XM_001126181.1	LOC727877	1	PREDICTED: Homo sapiens hypothetical LOC727877, transcript variant 2 (LOC727877), mRNA.
ILMN_1718734	MLLT6	248.421	2	45.1044	455.806	4	97.8715	5.50087	NM_005937.2	MLLT6	17	Homo sapiens myeloid/lymphoid or mixed-lineage leukemia (trithorax homolog, Drosophila); translocated to, 6 (MLLT6), mRNA.	AF17; FLJ23480
ILMN_1773313	USMG5	39.731	2	16.3292	234.376	4	130.848	5.50087	NM_032747.1	USMG5	10	Homo sapiens up-regulated during skeletal muscle growth 5 homolog (mouse) (USMG5), mRNA.	DKFZp566D211; bA792D24.4; HCVFTP2; MGC14697
ILMN_1720865	OSBPL7	48.0641	2	3.06823	129.217	4	51.6657	5.48963	NM_145798.2	OSBPL7	17	Homo sapiens oxysterol binding protein-like 7 (OSBPL7), transcript variant 1, mRNA.	MGC71150; ORP7
ILMN_1903914		175.139	2	2.16293	312.683	4	58.8406	5.47825	Hs.193767	HS.193767	7	Homo sapiens cDNA FLJ26188 fis, clone ADG04821
ILMN_1696843	LOC613037	291.867	2	125.945	733.22	4	246.832	5.47825	NR_002473.1	LOC613037	16	Homo sapiens nuclear pore complex interacting protein pseudogene (LOC613037), non-coding RNA.
ILMN_1678998	LRRC14	68.5534	2	13.5266	139.022	4	23.8501	5.47825	NM_014665.1	LRRC14	8	Homo sapiens leucine rich repeat containing 14 (LRRC14), mRNA.	KIAA0014
ILMN_1703108	UBE2L6	44.5726	2	13.1583	103.358	4	25.3148	5.47825	NM_004223.3	UBE2L6	11	Homo sapiens ubiquitin-conjugating enzyme E2L 6 (UBE2L6), transcript variant 1, mRNA.	UBCH8; RIG-B; MGC40331
ILMN_1679060	LOC642559	29.1061	2	4.17149	73.8233	4	19.938	5.47624	NM_203289.2	LOC642559	12	PREDICTED: Homo sapiens similar to POU domain, class 5, transcription factor 1 (Octamer-binding transcription factor 3) (Oct-3) (Oct-4) (LOC642559), mRNA.
ILMN_2179717	C9orf61	263.586	2	24.0689	460.871	4	113.579	5.46941	NM_004816.2	C9ORF61	9	Homo sapiens chromosome 9 open reading frame 61 (C9orf61), mRNA.	MGC142243; RP11-548B3.1; X123; MGC142245
ILMN_1698680	ARL17P1	33.9663	2	1.05101	87.006	4	30.5847	5.44775	NM_016632.1	ARL17P1	17	Homo sapiens ADP-ribosylation factor-like 17 pseudogene 1 (ARL17P1), mRNA.	ARF1P2; ARL17A
ILMN_1760556	C1orf63	131.347	2	46.4489	306.769	4	100.695	5.43877	NM_207035.1	C1ORF63	1	Homo sapiens chromosome 1 open reading frame 63 (C1orf63), transcript variant 1, mRNA.	RP3-465N24.4; NPD014; DJ465N24.2.1
ILMN_1802397	GNA11	158.921	2	82.7407	391.429	4	66.2976	5.43877	NM_002067.1	GNA11	19	Homo sapiens guanine nucleotide binding protein (G protein), alpha 11 (Gq class) (GNA11), mRNA.	GNA-11
ILMN_1763837	ANPEP	35.2818	2	12.5765	90.4556	4	29.0238	5.42675	NM_001150.1	ANPEP	15	Homo sapiens alanyl (membrane) aminopeptidase (aminopeptidase N, aminopeptidase M, microsomal aminopeptidase, CD13, p150) (ANPEP), mRNA.	APN; gp150; CD13; LAP1; PEPN
ILMN_1685156	ADCY6	71.0171	2	13.1224	170.576	4	64.2358	5.387	NM_015270.2	ADCY6	12	Homo sapiens adenylate cyclase 6 (ADCY6), transcript variant 2, mRNA.	KIAA0422; DKFZp779F075
ILMN_1798379	NTM	48.895	2	3.68844	104.123	4	28.9892	5.36274	NM_016522.2	NTM	11	Homo sapiens neurotrimin (NTM), transcript variant 2, mRNA.	MGC60329; NTM
ILMN_2400372	SULT1A2	37.8731	2	20.382	122.957	4	48.5844	5.36143	NM_001054.2	SULT1A2	16	Homo sapiens sulfotransferase family, cytosolic, 1A, phenol-preferring, member 2 (SULT1A2), transcript variant 1, mRNA.	MGC142287; MGC142289; ST1A2; TSPST2; P-PST; STP2; HAST4
ILMN_1761199	SLCO2B1	162.795	2	84.1414	424.235	4	136.506	5.33569	NM_007256.2	SLCO2B1	11	Homo sapiens solute carrier organic anion transporter family, member 2B1 (SLCO2B1), mRNA.	KIAA0880; OATPB; SLC21A9; OATP2B1; DKFZp686E0517; OATP-B
ILMN_1657701	TMEM137	312.685	2	65.86	579.392	4	152.46	5.31279	NM_032886.1	TMEM137		PREDICTED: Homo sapiens transmembrane protein 137 (TMEM137), misc RNA.
ILMN_1763036	CLCN6	50.8875	2	4.28072	106.875	4	26.7973	5.27882	NM_021737.1	CLCN6	1	Homo sapiens chloride channel 6 (CLCN6), transcript variant ClC-6a, mRNA.	KIAA0046; CLC-6
ILMN_1781149	INMT	13.3624	2	7.64508	55.9495	4	21.5421	5.27031	NM_006774.4	INMT	7	Homo sapiens indolethylamine N-methyltransferase (INMT), mRNA.	MGC125941; MGC125940
ILMN_1785711	NEDD8	169.487	2	49.7145	341.308	4	69.5798	5.27031	NM_006156.1	NEDD8	14	Homo sapiens neural precursor cell expressed, developmentally down-regulated 8 (NEDD8), mRNA.	Nedd-8; MGC125896; MGC104393; MGC125897; FLJ43224
ILMN_3240541	EML2	117.854	2	3.55585	215.06	4	28.3861	5.24378	NM_012155.1	EML2	19	Homo sapiens echinoderm microtubule associated protein like 2 (EML2), mRNA.	EMAP2; EMAP-2; ELP70
ILMN_1802603	RFNG	512.565	2	94.3346	920.011	4	184.281	5.24219	NM_002917.1	RFNG		PREDICTED: Homo sapiens radical fringe homolog (Drosophila) (RFNG), mRNA.
ILMN_1791447	CXCL12	96.5496	2	21.3344	234.222	4	89.9603	5.23427	NM_199168.2	CXCL12	10	Homo sapiens chemokine (C-X-C motif) ligand 12 (stromal cell-derived factor 1) (CXCL12), transcript variant 1, mRNA.	SDF1A; TPAR1; SDF1; SDF1B; SCYB12; TLSF-b; SDF-1b; TLSF-a; PBSF; SDF-1a
ILMN_1736242	PLEKHG4	75.5621	2	7.54456	145.666	4	39.794	5.19176	NM_015432.2	PLEKHG4	16	Homo sapiens pleckstrin homology domain containing, family G (with RhoGef domain) member 4 (PLEKHG4), mRNA.	puratrophin1; DKFZP434I216; SCA4
ILMN_1662587	PNPLA7	83.1228	2	2.41012	196.846	4	75.9409	5.17792	NM_152286.2	PNPLA7	9	Homo sapiens patatin-like phospholipase domain containing 7 (PNPLA7), mRNA.	FLJ44279; NTE-R1; FLJ43070; C9orf111; NTEL1; FLJ31318; RP11-48C7.2
ILMN_1753805	PRKD2	112.782	2	27.889	221.957	4	44.7516	5.13628	NM_016457.3	PRKD2	19	Homo sapiens protein kinase D2 (PRKD2), mRNA.	HSPC187; PKD2
ILMN_1791759	CXCL10	34.5157	2	27.6674	754.353	4	504.785	5.12606	NM_001565.1	CXCL10	4	Homo sapiens chemokine (C-X-C motif) ligand 10 (CXCL10), mRNA.	IFI10; crg-2; mob-1; INP10; gIP-10; C7; SCYB10; IP-10
ILMN_1807737	SFRS17A	166.471	2	51.5432	338.17	4	67.432	5.12127	NM_005088.2	SFRS17A	Y	Homo sapiens splicing factor, arginine/serine-rich 17A (SFRS17A), transcript variant 1, mRNA.	CXYorf3; DXYS155E; MGC39904; XE7; MGC125365; 721P; CCDC133; MGC125366; XE7Y
ILMN_1655126	PI4KAP2	184.865	2	42.8745	479.302	4	197.553	5.11143	NM_199345.2	PI4KAP2		Homo sapiens phosphatidylinositol 4-kinase, catalytic, alpha polypeptide pseudogene 2 (PI4KAP2), mRNA.	FLJ44912; MGC31920
ILMN_1670821	CYorf15A	3.94285	2	5.96482	121.649	4	80.8379	5.09263	NM_001005852.1	CYORF15A	Y	Homo sapiens chromosome Y open reading frame 15A (CYorf15A), mRNA.	MGC131732; FLJ33216
ILMN_1747968	RBM33	450.104	2	69.3699	786.998	4	165.839	5.09263	NM_001008408.1	RBM33	7	Homo sapiens RNA binding motif protein 33 (RBM33), transcript variant 1, mRNA.	MGC20460; PRR8; DKFZp434D1319
ILMN_1651429	SELM	118.563	2	13.9273	225.743	4	69.9822	5.09263	NM_080430.2	SELM	22	Homo sapiens selenoprotein M (SELM), mRNA.	MGC40146; SEPM
ILMN_1812968	SOX18	91.073	2	23.3615	220.354	4	83.3027	5.09263	NM_018419.2	SOX18	20	Homo sapiens SRY (sex determining region Y)-box 18 (SOX18), mRNA.	HLTS
ILMN_1678805	POMT2	122.359	2	1.74011	220.901	4	29.6432	5.07768	NM_013382.3	POMT2	14	Homo sapiens protein-O-mannosyltransferase 2 (POMT2), mRNA.	FLJ22309; DKFZp686G10254
ILMN_1780887	USP21	168.866	2	23.6499	299.791	4	33.9427	5.07679	NM_012475.4	USP21	1	Homo sapiens ubiquitin specific peptidase 21 (USP21), transcript variant 1, mRNA.	MGC3394; USP16; USP23
ILMN_1674285	LOC401233	4.34811	2	0.587365	38.621	4	15.7267	5.06451	NM_001013680.1	LOC401233	6	Homo sapiens similar to HIV TAT specific factor 1; cofactor required for Tat activation of HIV-1 transcription (LOC401233), mRNA.
ILMN_1662174	ORMDL3	50.6983	2	25.5417	129.301	4	34.672	5.04002	NM_139280.1	ORMDL3	17	Homo sapiens ORM1-like 3 (S. cerevisiae) (ORMDL3), mRNA.
ILMN_1676302	FAM113A	41.3848	2	10.0969	97.7446	4	32.9436	5.03045	NM_022760.3	FAM113A	20	Homo sapiens family with sequence similarity 113, member A (FAM113A), mRNA.	C20orf81; bA12M19.1; FLJ22376; DKFZp547L054
ILMN_1761058	ACAD11	240.751	2	41.6919	429.899	4	77.7383	5.02422	NM_032169.3	ACAD11	3	Homo sapiens acyl-Coenzyme A dehydrogenase family, member 11 (ACAD11), mRNA.	FLJ12592; MGC150619
ILMN_2396956	AKAP13	399.428	2	96.3612	747.572	4	157.529	5.02422	NM_007200.3	AKAP13	15	Homo sapiens A kinase (PRKA) anchor protein 13 (AKAP13), transcript variant 2, mRNA.	HA-3; FLJ11952; BRX; FLJ43341; c-lbc; PROTO-LB; Ht31; LBC; AKAP-Lbc; PROTO-LBC
ILMN_1741459	CDK10	265.779	2	13.9021	456.422	4	116.308	5.02422	NM_052988.2	CDK10	16	Homo sapiens cyclin-dependent kinase (CDC2-like) 10 (CDK10), transcript variant 3, mRNA.	PISSLRE
ILMN_1761176	GRIPAP1	93.9733	2	4.78317	174.203	4	36.8511	5.02422	NM_020137.3	GRIPAP1	X	Homo sapiens GRIP1 associated protein 1 (GRIPAP1), transcript variant 1, mRNA.	DKFZp434P0630; MGC126593; GRASP-1; KIAA1167; MGC126595
ILMN_1783142	RPS4Y1	29.2399	2	8.40614	2819.47	4	1977.33	5.02422	NM_001008.3	RPS4Y1	Y	Homo sapiens ribosomal protein S4, Y-linked 1 (RPS4Y1), mRNA.	RPS4Y; MGC119100; MGC5070
ILMN_1801040	SPN	129.754	2	4.30533	232.257	4	62.6769	5.02422	NM_001030288.1	SPN	16	Homo sapiens sialophorin (SPN), transcript variant 1, mRNA.	GPL115; CD43; LSN
ILMN_2406439	SPTBN4	35.0128	2	20.8224	99.7792	4	8.14362	5.02422	NM_025213.2	SPTBN4	19	Homo sapiens spectrin, beta, non-erythrocytic 4 (SPTBN4), transcript variant sigma5, mRNA.	KIAA1642; SPNB4; QV; SPTBN3
ILMN_1672908	TWIST1	61.4304	2	10.6862	122.468	4	31.3499	5.02422	NM_000474.3	TWIST1	7	Homo sapiens twist homolog 1 (Drosophila) (TWIST1), mRNA.	TWIST; ACS3; BPES2; SCS; BPES3
ILMN_3305508	LOC728779	48.9658	2	2.53669	102.353	4	28.3801	5.0117	XM_001128458.2	LOC728779	5	PREDICTED: Homo sapiens hypothetical LOC728779 (LOC728779), mRNA.
ILMN_1701613	RARRES3	637.593	2	53.1932	1072.45	4	208.793	5.01082	NM_004585.2	RARRES3	11	Homo sapiens retinoic acid receptor responder (tazarotene induced) 3 (RARRES3), mRNA.	MGC8906; HRASLS4; TIG3; RIG1
ILMN_1795400	TBCD	221.15	2	71.973	448.553	4	120.74	5.01082	NM_005993.3	TBCD	17	Homo sapiens tubulin folding cofactor D (TBCD), mRNA.	KIAA0988
ILMN_1785635	BRD3	228.142	2	38.8349	406.438	4	64.2542	5.00194	NM_007371.2	BRD3	9	Homo sapiens bromodomain containing 3 (BRD3), mRNA.	KIAA0043; RING3L; ORFX
ILMN_1771385	GBP4	104.273	2	35.7963	362.947	4	176.335	5.00194	NM_052941.2	GBP4	1	Homo sapiens guanylate binding protein 4 (GBP4), mRNA.	Mpa2
ILMN_1666385	CALM3	1054.52	2	73.5869	1762.45	4	128.534	4.97937	NM_005184.2	CALM3	19	Homo sapiens calmodulin 3 (phosphorylase kinase, delta) (CALM3), mRNA.	PHKD; PHKD3
ILMN_1698463	ILF3	434.606	2	96.8721	796.428	4	142.649	4.97155	NM_012218.2	ILF3	19	Homo sapiens interleukin enhancer binding factor 3, 90kDa (ILF3), transcript variant 1, mRNA.	NF-AT-90; NFAR-1; NFAR; MPHOSPH4; TCP80; MMP4; DRBF; NF90; MPP4; DRBP76
ILMN_1761068	MGC52000	280.932	2	13.5655	479.888	4	90.6978	4.97155	NM_198943.1	MGC52000	2	Homo sapiens CXYorf1-related protein (MGC52000), mRNA.	CXYorf1; MGC90409
ILMN_1677487	ANKZF1	118.575	2	39.3017	246.094	4	65.9544	4.967	NM_018089.1	ANKZF1	2	Homo sapiens ankyrin repeat and zinc finger domain containing 1 (ANKZF1), transcript variant 2, mRNA.	ZNF744; FLJ13144; FLJ10415
ILMN_1762861	HLA-F	64.1605	2	22.3173	346.801	4	198.879	4.96203	NM_018950.1	HLA-F	6	Homo sapiens major histocompatibility complex, class I, F (HLA-F), transcript variant 1, mRNA.	HLA-5.4; HLAF; CDA12; HLA-CDA12
ILMN_1697227	USP36	93.2944	2	10.6765	201.217	4	72.7296	4.96203	NM_025090.2	USP36	17	Homo sapiens ubiquitin specific peptidase 36 (USP36), mRNA.	DUB1
ILMN_3239435	HTT	71.7231	2	15.3078	142.111	4	17.651	4.95687	NM_002111.6	HTT	4	Homo sapiens huntingtin (HTT), mRNA.	HTT; IT15
ILMN_1745356	CXCL9	4.08081	2	6.18447	450.229	4	318.824	4.94796	NM_002416.1	CXCL9	4	Homo sapiens chemokine (C-X-C motif) ligand 9 (CXCL9), mRNA.	MIG; crg-10; Humig; SCYB9; CMK
ILMN_1794470	ANKFY1	316.534	2	23.1568	537.469	4	7.35897	4.93244	NM_016376.2	ANKFY1	17	Homo sapiens ankyrin repeat and FYVE domain containing 1 (ANKFY1), transcript variant 1, mRNA.	KIAA1255; DKFZp686M19106; ANKHZN; ZFYVE14
ILMN_2376403	TSC22D3	312.981	2	166.646	813.213	4	269.557	4.92389	NM_004089.3	TSC22D3	X	Homo sapiens TSC22 domain family, member 3 (TSC22D3), transcript variant 2, mRNA.	hDIP; DIP; DKFZp313A1123; DSIPI; TSC-22R; GILZ
ILMN_1756862	APOL3	124.324	2	18.1159	280.156	4	107.537	4.9144	NM_030644.1	APOL3	22	Homo sapiens apolipoprotein L, 3 (APOL3), transcript variant beta/a, mRNA.	CG12-1; APOLIII
ILMN_1756541	MXD4	478.547	2	113.967	883.959	4	133.102	4.9144	NM_006454.2	MXD4	4	Homo sapiens MAX dimerization protein 4 (MXD4), mRNA.	MSTP149; MAD4; MST149
ILMN_2197128	OSR1	62.805	2	15.3271	192.749	4	89.0435	4.9144	NM_145260.2	OSR1	2	Homo sapiens odd-skipped related 1 (Drosophila) (OSR1), mRNA.	ODD
ILMN_1697267	PRKCZ	111.398	2	44.7295	248.834	4	73.7756	4.9144	NM_002744.4	PRKCZ	1	Homo sapiens protein kinase C, zeta (PRKCZ), transcript variant 1, mRNA.	PKC2
ILMN_1673933	LOC440341	404.619	2	85.0534	741.317	4	209.639	4.88612	XM_932044.1	LOC440341	16	PREDICTED: Homo sapiens similar to nuclear pore complex interacting protein, transcript variant 4 (LOC440341), mRNA.
ILMN_1699631	GATS	64.2967	2	25.9459	146.428	4	41.1511	4.83655	NM_178831.4	GATS	7	Homo sapiens opposite strand transcription unit to STAG3 (GATS), mRNA.	DKFZp686B07267
ILMN_1708328	RAB11FIP3	123.76	2	15.3048	219.954	4	54.7389	4.82564	NM_014700.2	RAB11FIP3	16	Homo sapiens RAB11 family interacting protein 3 (class II) (RAB11FIP3), mRNA.	KIAA0665; Rab11-FIP3
ILMN_1789733	CLIP3	41.7015	2	4.80867	93.8168	4	31.3688	4.7916	NM_015526.1	CLIP3	19	Homo sapiens CAP-GLY domain containing linker protein 3 (CLIP3), mRNA.	RSNL1; CLIPR-59; CLIPR59; FLJ33413; DKFZp586N1922
ILMN_1757552	PTRF	1593.82	2	162.613	2634.48	4	414.765	4.78996	NM_012232.2	PTRF	17	Homo sapiens polymerase I and transcript release factor (PTRF), mRNA.	FKSG13
ILMN_1794742	HES5	212.943	2	45.8967	443.16	4	152.449	4.77895	NM_001010926.1	HES5	1	Homo sapiens hairy and enhancer of split 5 (Drosophila) (HES5), mRNA.
ILMN_1832879		95.8099	2	28.8521	200.824	4	61.7585	4.76732	Hs.171171	HS.171171	22	FNPARC07 FNP Homo sapiens cDNA, mRNA sequence
ILMN_1725787	RFX1	156.431	2	36.2949	324.426	4	108.891	4.76732	NM_002918.3	RFX1	19	Homo sapiens regulatory factor X, 1 (influences HLA class II expression) (RFX1), mRNA.	EF-C
ILMN_2390416	BAT3	232.406	2	20.0764	395.767	4	83.2986	4.75226	NM_080703.1	BAT3	6	Homo sapiens HLA-B associated transcript 3 (BAT3), transcript variant 3, mRNA.	G3; D6S52E
ILMN_2096719	GRK5	210.095	2	1.17706	359.384	4	58.6241	4.75226	NM_005308.2	GRK5	10	Homo sapiens G protein-coupled receptor kinase 5 (GRK5), mRNA.	GPRK5
ILMN_1809859	PCGF2	97.4402	2	5.12526	176.979	4	39.7386	4.75226	NM_007144.2	PCGF2	17	Homo sapiens polycomb group ring finger 2 (PCGF2), mRNA.	MGC10545; MEL-18; RNF110; ZNF144
ILMN_1700604	RBM14	324.887	2	121.481	673.616	4	64.2982	4.75226	NM_006328.2	RBM14	11	Homo sapiens RNA binding motif protein 14 (RBM14), mRNA.	SYTIP1; COAA; SIP; DKFZp779J0927
ILMN_2407811	NEURL4	11.3474	2	6.60995	46.5793	4	14.2743	4.72199	NM_032442.2	NEURL4	17	Homo sapiens neuralized homolog 4 (Drosophila) (NEURL4), transcript variant 1, mRNA.
ILMN_1721113	HLA-C	86.5182	2	78.8037	274.702	4	50.3271	4.69025	NM_002117.4	HLA-C	6	Homo sapiens major histocompatibility complex, class I, C (HLA-C), mRNA.	FLJ27082; PSORS1; Cw*1701; D6S204; HLC-C; HLA-Cw; HLA-JY3
ILMN_1743316	FAM109A	59.2228	2	8.54787	116.251	4	30.6064	4.63713	NM_144671.2	FAM109A	12	Homo sapiens family with sequence similarity 109, member A (FAM109A), mRNA.	FLJ32356
ILMN_1782247	KAT2A	304.701	2	82.3895	575.538	4	141.84	4.61999	NM_021078.1	KAT2A	17	Homo sapiens K(lysine) acetyltransferase 2A (KAT2A), mRNA.	hGCN5; GCN5; KAT2A; MGC102791; PCAF-b
ILMN_1713732	ABL1	214.168	2	11.6119	364.088	4	82.9361	4.57348	NM_007313.2	ABL1	9	Homo sapiens c-abl oncogene 1, receptor tyrosine kinase (ABL1), transcript variant a, mRNA.	JTK7; ABL; p150; bcr/abl; v-abl; c-ABL
ILMN_1660027	FCGR2B	95.7885	2	0.63853	173.453	4	27.5135	4.57348	NM_004001.3	FCGR2B	1	Homo sapiens Fc fragment of IgG, low affinity IIb, receptor (CD32) (FCGR2B), transcript variant 1, mRNA.	CD32B; IGFR2; CD32; FCG2; FCGR2
ILMN_2223941	FBLN5	64.3896	2	22.8638	139.948	4	29.5913	4.52726	NM_006329.2	FBLN5	14	Homo sapiens fibulin 5 (FBLN5), mRNA.	ARMD3; UP50; DANCE; FLJ90059; EVEC
ILMN_1768311	LOC728888	1271.63	2	494.372	2635.3	4	570.468	4.52726	XM_930046.1	LOC728888	16	PREDICTED: Homo sapiens similar to Protein KIAA0220 (LOC728888), mRNA.
ILMN_1815283	SULT1A3	46.7247	2	7.75599	124.029	4	52.4745	4.52726	XM_942936.1	SULT1A3	16	Homo sapiens sulfotransferase family, cytosolic, 1A, phenol-preferring, member 3 (SULT1A3), transcript variant 1, mRNA.	MGC117469; HAST3; STM; TL-PST; SULT1A4; HAST; ST1A5; M-PST
ILMN_1766914	MFAP4	308.279	2	90.7691	592.227	4	81.4017	4.48888	NM_002404.1	MFAP4	17	Homo sapiens microfibrillar-associated protein 4 (MFAP4), mRNA.
ILMN_1745329	PRR14	652.555	2	24.5693	1076.25	4	109.711	4.48525	NM_024031.2	PRR14	16	Homo sapiens proline rich 14 (PRR14), mRNA.	DKFZp781A13198; MGC3121
ILMN_1653200	SLC22A17	66.5161	2	5.87264	128.623	4	39.3248	4.48525	NM_016609.3	SLC22A17	14	Homo sapiens solute carrier family 22, member 17 (SLC22A17), transcript variant 2, mRNA.	BOIT; BOCT; hBOIT; NGALR
ILMN_3307827	DNAJC4	159.358	2	70.4851	351.507	4	36.9557	4.47733	NM_005528.3	DNAJC4	11	Homo sapiens DnaJ (Hsp40) homolog, subfamily C, member 4 (DNAJC4), mRNA.
ILMN_1733103	LOC285908	35.788	2	0.274278	79.9953	4	15.2211	4.46474	NM_181722.2	LOC285908	7	Homo sapiens hypothetical protein LOC285908 (LOC285908), mRNA.
ILMN_2120210	RCAN2	110.359	2	29.4944	223.758	4	70.2126	4.42764	NM_005822.2	RCAN2	6	Homo sapiens regulator of calcineurin 2 (RCAN2), mRNA.	MCIP2; DSCR1L1; CSP2; ZAKI-4; hRCN2; RCN2
ILMN_1654629	TMEM175	212.53	2	54.0662	396.338	4	62.5219	4.40024	NM_032326.2	TMEM175	4	Homo sapiens transmembrane protein 175 (TMEM175), mRNA.	MGC4618
ILMN_1651610	LOC730525	168.073	2	93.8697	405.512	4	51.8872	4.37594	NM_199327.1	LOC730525		PREDICTED: Homo sapiens hypothetical protein LOC730525 (LOC730525), mRNA.
ILMN_1767006	PSMB8	65.0936	2	43.9154	176.84	4	39.0761	4.37594	NM_148919.3	PSMB8	6	Homo sapiens proteasome (prosome, macropain) subunit, beta type, 8 (large multifunctional peptidase 7) (PSMB8), transcript variant 2, mRNA.	D6S216; LMP7; PSMB5i; RING10; beta5i; MGC1491; D6S216E
ILMN_1658373	PAN2	165.283	2	19.9462	317.525	4	107.075	4.36191	NM_014871.2	PAN2	12	Homo sapiens PAN2 polyA specific ribonuclease subunit homolog (S. cerevisiae) (PAN2), mRNA.	PAN2; hPAN2; FLJ39360; KIAA0710; USP52
ILMN_1731043	TRA2A	221.088	2	28.1994	381.803	4	110.813	4.28802	NM_013293.2	TRA2A	7	Homo sapiens transformer 2 alpha homolog (Drosophila) (TRA2A), mRNA.	HSU53209
ILMN_1812618	ARAP3	92.2074	2	17.4958	170.607	4	21.6458	4.26817	NM_022481.5	ARAP3	5	Homo sapiens ArfGAP with RhoGAP domain, ankyrin repeat and PH domain 3 (ARAP3), mRNA.	FLJ21065; ARAP3; DRAG1
ILMN_2194577	PLVAP	50.7649	2	22.1683	123.686	4	40.5422	4.26802	NM_031310.1	PLVAP	19	Homo sapiens plasmalemma vesicle associated protein (PLVAP), mRNA.	PV1; PV-1; gp68; FELS
ILMN_3239130	AGAP6	54.1641	2	31.0837	187.592	4	87.1575	4.25745	NM_001077665.2	AGAP6	10	Homo sapiens ArfGAP with GTPase domain, ankyrin repeat and PH domain 6 (AGAP6), mRNA.	bA324H6.1
ILMN_3240997	ARAP3	27.2162	2	7.14539	67.2222	4	17.4238	4.25745	NM_022481.5	ARAP3	5	Homo sapiens ArfGAP with RhoGAP domain, ankyrin repeat and PH domain 3 (ARAP3), mRNA.	FLJ21065; ARAP3; DRAG1
ILMN_2380237	C1QTNF1	68.1652	2	24.7927	198.88	4	88.8588	4.25745	NM_198594.1	C1QTNF1	17	Homo sapiens C1q and tumor necrosis factor related protein 1 (C1QTNF1), mRNA.	CTRP1; ZSIG37; GIP; FLJ90694
ILMN_1666819	PHLDB1	97.107	2	14.933	192.173	4	65.1197	4.25745	NM_015157.1	PHLDB1	11	Homo sapiens pleckstrin homology-like domain, family B, member 1 (PHLDB1), mRNA.	FLJ90266; DKFZp686O24210; LL5A; DKFZp686H039; FLJ00141; KIAA0638; MGC111531
ILMN_1809456	CNTFR	13.1352	2	1.8601	46.7221	4	8.38854	4.25151	NM_147164.1	CNTFR	9	Homo sapiens ciliary neurotrophic factor receptor (CNTFR), transcript variant 2, mRNA.	MGC1774
ILMN_1767446	RNF150	51.9607	2	2.34291	135.396	4	58.1639	4.22478	NM_020724.1	RNF150	4	Homo sapiens ring finger protein 150 (RNF150), mRNA.	MGC125502
ILMN_1664644	ATG16L2	116.548	2	24.5173	261.13	4	100.589	4.22298	NM_033388.1	ATG16L2	11	Homo sapiens ATG16 autophagy related 16-like 2 (S. cerevisiae) (ATG16L2), mRNA.	FLJ00012; WDR80
ILMN_1783337	DECR2	78.1691	2	9.51453	143.743	4	17.2018	4.22298	NM_020664.3	DECR2	16	Homo sapiens 2,4-dienoyl CoA reductase 2, peroxisomal (DECR2), mRNA.	PDCR
ILMN_1715748	FLNC	22.0095	2	4.89157	115.397	4	66.789	4.22298	NM_001458.2	FLNC	7	Homo sapiens filamin C, gamma (actin binding protein 280) (FLNC), mRNA.	FLN2; ABPL; ABPA; FLJ10186; ABP-280; ABP280A
ILMN_1656670	HLA-G	94.6529	2	4.56852	346.518	4	185.809	4.22298	NM_002127.3	HLA-G	6	Homo sapiens HLA-G histocompatibility antigen, class I, G (HLA-G), mRNA.	MHC-G
ILMN_1685690	JARID1D	15.3681	2	7.52925	196.072	4	133.206	4.22298	NM_004653.3	JARID1D	Y	Homo sapiens jumonji, AT rich interactive domain 1D (JARID1D), mRNA.	SMCY; KIAA0234; KDM5D; HYA; HY
ILMN_1714067	NTRK2	18.9898	2	12.3059	61.865	4	11.1622	4.22298	NM_001007097.1	NTRK2	9	Homo sapiens neurotrophic tyrosine kinase, receptor, type 2 (NTRK2), transcript variant b, mRNA.	GP145-TrkB; TRKB
ILMN_1758798	LOC728734	370.048	2	99.358	749.302	4	245.046	4.21421	NM_001018059.1	LOC728734	16	PREDICTED: Homo sapiens similar to kidney-specific protein (KS), transcript variant 1 (LOC728734), mRNA.
ILMN_1803997	SDCCAG3	193.705	2	106.276	458.041	4	75.386	4.17406	NM_006643.2	SDCCAG3	9	Homo sapiens serologically defined colon cancer antigen 3 (SDCCAG3), transcript variant 3, mRNA.	NY-CO-3
ILMN_2311674	ADCY6	43.7705	2	4.65937	90.8398	4	24.7819	4.17218	NM_020983.2	ADCY6	12	Homo sapiens adenylate cyclase 6 (ADCY6), transcript variant 2, mRNA.	KIAA0422; DKFZp779F075
ILMN_1784749	GAS6	434.477	2	67.1778	732.805	4	75.8892	4.16819	XM_942084.1	GAS6	13	Homo sapiens growth arrest-specific 6 (GAS6), mRNA.	FLJ34709; AXLLG; AXSF; DKFZp666G247
ILMN_1759023	WFS1	59.6998	2	6.31672	114.927	4	21.8761	4.16371	NM_006005.2	WFS1	4	Homo sapiens Wolfram syndrome 1 (wolframin) (WFS1), mRNA.	DFNA14; DIDMOAD; WFRS; WOLFRAMIN; DFNA6; WFS; DFNA38
ILMN_1692260	MAFG	77.2234	2	14.8442	144.813	4	37.6251	4.11782	NM_002359.2	MAFG	17	Homo sapiens v-maf musculoaponeurotic fibrosarcoma oncogene homolog G (avian) (MAFG), transcript variant 2, mRNA.	MGC20149; MGC13090
ILMN_2108938	FNBP4	869.248	2	136.388	1456.26	4	342.397	4.10355	NM_015308.1	FNBP4	11	Homo sapiens formin binding protein 4 (FNBP4), mRNA.	FBP30; KIAA1014; DKFZp779I1064; FLJ41904
ILMN_1800308	GTF2H4	203.447	2	23.4453	341.107	4	59.5551	4.10355	NM_001517.4	GTF2H4	6	Homo sapiens general transcription factor IIH, polypeptide 4, 52kDa (GTF2H4), mRNA.	TFIIH
ILMN_2141482	SERPINF1	68.9382	2	13.998	164.125	4	66.4322	4.10355	NM_002615.4	SERPINF1	17	Homo sapiens serpin peptidase inhibitor, clade F (alpha-2 antiplasmin, pigment epithelium derived factor), member 1 (SERPINF1), mRNA.	PIG35; PEDF; EPC-1
ILMN_1672547	MYO9B	106.866	2	20.0699	193.364	4	19.7801	4.10209	NM_004145.2	MYO9B	19	Homo sapiens myosin IXB (MYO9B), mRNA.	MYR5; CELIAC4
ILMN_1733248	NRBP2	204.12	2	19.2245	342.075	4	88.367	4.10209	NM_178564.2	NRBP2	8	Homo sapiens nuclear receptor binding protein 2 (NRBP2), mRNA.	pp9320; TRG16; MGC138699; DKFZp434P086
ILMN_1664098	FASTK	159.897	2	31.8265	284.595	4	26.5456	4.09673	NM_006712.3	FASTK	7	Homo sapiens Fas-activated serine/threonine kinase (FASTK), transcript variant 4, mRNA.	FAST
ILMN_1798288	MOBKL2C	319.816	2	30.3076	526.343	4	30.196	4.03436	NM_201403.1	MOBKL2C	1	Homo sapiens MOB1, Mps One Binder kinase activator-like 2C (yeast) (MOBKL2C), transcript variant 1, mRNA.	MOB3C; MGC26743
ILMN_1771048	LOC728153	404.744	2	56.8965	673.534	4	184.575	4.03186	XM_926814.1	LOC728153	5	PREDICTED: Homo sapiens similar to FAM133B protein, transcript variant 1 (LOC728153), mRNA.
ILMN_1774287	CFB	155.022	2	15.1947	437.992	4	210.88	4.0261	NM_001710.4	CFB	6	Homo sapiens complement factor B (CFB), mRNA.	H2-Bf; CFAB; BFD; BF; GBG; PBF2
ILMN_3308295	MIR205	393.988	2	143.488	951.137	4	367.619	4.0261	NR_029622.1	MIR205		Homo sapiens microRNA 205 (MIR205), microRNA.
ILMN_1763605	DIDO1	132.058	2	11.0372	226.91	4	38.3027	4.02575	NM_080797.2	DIDO1	20	Homo sapiens death inducer-obliterator 1 (DIDO1), transcript variant 3, mRNA.	dJ885L7.8; DIDO3; DATF1; MGC16140; FLJ11265; DIO1; DKFZp434P1115; C20orf158; KIAA0333; DIO-1; BYE1; DIDO2
ILMN_1728498	PCBP4	77.7491	2	21.6181	161.387	4	52.3983	4.02575	NM_033008.1	PCBP4	3	Homo sapiens poly(rC) binding protein 4 (PCBP4), transcript variant 1, mRNA.	LIP4; MCG10
ILMN_1769259	ANO9	39.3691	2	20.4564	123.895	4	54.139	4.02396	XM_938582.1	ANO9	11	Homo sapiens anoctamin 9 (ANO9), mRNA.	TP53I5; PIG5
ILMN_2399523	JAG2	57.1856	2	52.4719	178.943	4	39.7292	3.9547	NM_145159.1	JAG2	14	Homo sapiens jagged 2 (JAG2), transcript variant 2, mRNA.	HJ2
ILMN_2335072	TAF1C	47.244	2	17.6672	105.702	4	27.5488	3.9288	NM_139353.1	TAF1C	16	Homo sapiens TATA box binding protein (TBP)-associated factor, RNA polymerase I, C, 110kDa (TAF1C), transcript variant 2, mRNA.	SL1; MGC:39976; TAFI95; TAFI110
ILMN_1784785	COPS7B	191.016	2	51.5013	355.006	4	46.7283	3.9193	NM_022730.1	COPS7B	2	Homo sapiens COP9 constitutive photomorphogenic homolog subunit 7B (Arabidopsis) (COPS7B), mRNA.	FLJ12612; MGC111077
ILMN_1753819	RFFL	147.674	2	19.0461	303.665	4	113.914	3.91897	NM_001017368.1	RFFL	17	Homo sapiens ring finger and FYVE-like domain containing 1 (RFFL), transcript variant 1, mRNA.	RNF189; RNF34L
ILMN_1796464	WDR37	150.68	2	10.2193	255.371	4	61.9498	3.90481	NM_014023.3	WDR37	10	Homo sapiens WD repeat domain 37 (WDR37), mRNA.	KIAA0982; RP11-529L18.2; FLJ40354
ILMN_1738648	LOC729008	21.1001	2	0.229399	56.8853	4	14.3542	3.90121	XM_930138.1	LOC729008	17	PREDICTED: Homo sapiens similar to Apoptosis-related protein 2 (APR-2) (LOC729008), mRNA.
ILMN_1738749	MAST3	82.6515	2	17.7277	154.565	4	37.0127	3.879	XM_038150.5	MAST3	19	Homo sapiens microtubule associated serine/threonine kinase 3 (MAST3), mRNA.	KIAA0561
ILMN_1784320	ELMO1	54.946	2	12.9242	125.459	4	47.3443	3.86468	NM_014800.8	ELMO1	7	Homo sapiens engulfment and cell motility 1 (ELMO1), transcript variant 1, mRNA.	CED-12; KIAA0281; ELMO-1; MGC126406; CED12
ILMN_1756506	CYorf15B	17.003	2	0.325994	100.011	4	60.2623	3.84783	NM_032576.2	CYORF15B	Y	Homo sapiens chromosome Y open reading frame 15B (CYorf15B), mRNA.
ILMN_3244110	FAM156B	360.134	2	16.1161	587.193	4	117.124	3.84783	NM_001099684.1	FAM156B	X	Homo sapiens family with sequence similarity 156, member B (FAM156B), mRNA.	FLJ38843; FLJ33130
ILMN_1751079	TAP1	708.936	2	119.583	1802.58	4	816.338	3.83874	NM_000593.5	TAP1	6	Homo sapiens transporter 1, ATP-binding cassette, sub-family B (MDR/TAP) (TAP1), mRNA.	ABC17; PSF1; FLJ26666; ABCB2; TAP1N; APT1; D6S114E; RING4; FLJ41500; TAP1*0102N
ILMN_1701621	SCO2	552.503	2	64.7652	896.093	4	133.773	3.81514	NM_005138.1	SCO2	22	Homo sapiens SCO cytochrome oxidase deficient homolog 2 (yeast) (SCO2), nuclear gene encoding mitochondrial protein, mRNA.	MGC125823; MGC125825; SCO1L
ILMN_1786426	TMEM149	30.0463	2	9.44832	78.2889	4	29.5597	3.81514	NM_024660.1	TMEM149	19	Homo sapiens transmembrane protein 149 (TMEM149), mRNA.	U2AF1L4; FLJ22573
ILMN_1665004	CASC3	249.358	2	21.747	410.438	4	86.2869	3.81352	NM_007359.3	CASC3	17	Homo sapiens cancer susceptibility candidate 3 (CASC3), mRNA.	BTZ; MLN51
ILMN_1873540		60.2621	2	10.5569	145.944	4	61.318	3.80076	Hs.412918	HS.412918	Y	Homo sapiens cDNA FLJ32550 fis, clone SPLEN1000056
ILMN_1710844	PARP10	20.0985	2	14.1136	77.8873	4	35.3231	3.80076	XM_937629.1	PARP10		PREDICTED: Homo sapiens poly (ADP-ribose) polymerase family, member 10 (PARP10), mRNA.
ILMN_1741356	PRICKLE1	120.954	2	34.053	230.564	4	66.3089	3.79802	NM_153026.1	PRICKLE1	12	Homo sapiens prickle homolog 1 (Drosophila) (PRICKLE1), mRNA.	MGC138902; FLJ31627; MGC138903; RILP; FLJ31937
ILMN_1739450	NFE2L1	373.753	2	28.7475	607.566	4	52.3829	3.79535	NM_003204.1	NFE2L1	17	Homo sapiens nuclear factor (erythroid-derived 2)-like 1 (NFE2L1), mRNA.	FLJ00380; TCF11; LCR-F1; NRF1
ILMN_1760718	ZMIZ2	121.357	2	6.26888	208.277	4	35.649	3.78732	NM_031449.3	ZMIZ2	7	Homo sapiens zinc finger, MIZ-type containing 2 (ZMIZ2), transcript variant 1, mRNA.	DKFZp761I2123; KIAA1886; ZIMP7; hZIMP7
ILMN_2362911	CLK2	146.422	2	9.27984	248.153	4	70.9847	3.78688	NM_001291.2	CLK2	1	Homo sapiens CDC-like kinase 2 (CLK2), transcript variant 2, mRNA.	hCLK2; MGC61500
ILMN_3247182	FAM179A	48.44	2	1.09198	108.239	4	40.4885	3.77619	NM_199280.2	FAM179A	2	Homo sapiens family with sequence similarity 179, member A (FAM179A), mRNA.
ILMN_1693650	FES	60.3888	2	1.47312	114.146	4	23.8025	3.77619	NM_002005.2	FES	15	Homo sapiens feline sarcoma oncogene (FES), mRNA.	FPS
ILMN_1716056	LMF2	245.81	2	55.1556	458.597	4	142.184	3.76984	NM_033200.1	LMF2	22	Homo sapiens lipase maturation factor 2 (LMF2), mRNA.	TMEM153; TMEM112B
ILMN_1730670	FSTL3	12.4322	2	12.7751	52.6415	4	16.9134	3.76469	NM_005860.1	FSTL3	19	Homo sapiens follistatin-like 3 (secreted glycoprotein) (FSTL3), mRNA.	FLRG; FSRP
ILMN_1703041	IDUA	34.2269	2	31.7108	117.309	4	41.8973	3.76289	NM_000203.2	IDUA	4	Homo sapiens iduronidase, alpha-L- (IDUA), mRNA.	MPS1; IDA
ILMN_2070052	LOC613037	2317.99	2	581.323	4122.31	4	845.871	3.76289	NR_002555.2	LOC613037	16	Homo sapiens nuclear pore complex interacting protein pseudogene (LOC613037), non-coding RNA.
ILMN_2374865	ATF3	176.859	2	37.7192	312.584	4	77.493	3.74303	NM_001040619.1	ATF3	1	Homo sapiens activating transcription factor 3 (ATF3), transcript variant 4, mRNA.
ILMN_1677484	SNAPC4	150.363	2	33.2959	269.062	4	71.7452	3.73512	NM_003086.1	SNAPC4	9	Homo sapiens small nuclear RNA activating complex, polypeptide 4, 190kDa (SNAPC4), mRNA.	SNAP190; FLJ13451; PTFalpha
ILMN_1761138	C9orf142	335.036	2	133.608	681.827	4	87.7645	3.73278	NM_183241.1	C9ORF142	9	Homo sapiens chromosome 9 open reading frame 142 (C9orf142), mRNA.
ILMN_1912619		265.057	2	21.4045	451.247	4	135.302	3.70239	Hs.568058	HS.568058	12	full-length cDNA clone CS0DF032YD19 of Fetal brain of Homo sapiens (human)
ILMN_1807136	LOC729559	235.49	2	3.47942	386.591	4	95.2935	3.70239	XM_928729.1	LOC729559	1	PREDICTED: Homo sapiens similar to ciliary rootlet coiled-coil, rootletin (LOC729559), mRNA.
ILMN_1654518	LRCH4	45.9228	2	4.18182	116.362	4	49.9603	3.69633	NM_002319.2	LRCH4	7	Homo sapiens leucine-rich repeats and calponin homology (CH) domain containing 4 (LRCH4), mRNA.	LRRN1; PP14183; SAP25; FLJ46315; LRRN4; LRN
ILMN_2368318	FGR	80.2818	2	0.902116	187.219	4	78.7107	3.6956	NM_001042729.1	FGR	1	Homo sapiens Gardner-Rasheed feline sarcoma viral (v-fgr) oncogene homolog (FGR), transcript variant 3, mRNA.	p58c-fgr; SRC2; c-fgr; FLJ43153; MGC75096; c-src2; p55c-fgr
ILMN_1755537	EIF1AY	15.3438	2	9.67467	432.014	4	320.806	3.67468	NM_004681.2	EIF1AY	Y	Homo sapiens eukaryotic translation initiation factor 1A, Y-linked (EIF1AY), mRNA.
ILMN_1736481	SECISBP2	162.99	2	47.6582	306.718	4	49.9454	3.67468	NM_024077.2	SECISBP2	9	Homo sapiens SECIS binding protein 2 (SECISBP2), mRNA.	DKFZp686C09169; SBP2
ILMN_1764764	MUM1	141.575	2	77.5371	328.443	4	89.5706	3.66227	NM_032853.2	MUM1	19	Homo sapiens melanoma associated antigen (mutated) 1 (MUM1), mRNA.	MGC163315; MGC131891; HSPC211; FLJ22283; FLJ14868; MUM-1
ILMN_2388142	CD99L2	250.636	2	21.3459	409.679	4	79.9172	3.65908	NM_134445.2	CD99L2	X	Homo sapiens CD99 molecule-like 2 (CD99L2), transcript variant 3, mRNA.	CD99B; DKFZp761H2024; MIC2L1
ILMN_3187680	ACCS	128.12	2	19.2728	243.1	4	82.7758	3.65596	NM_032592.3	ACCS	11	Homo sapiens 1-aminocyclopropane-1-carboxylate synthase homolog (Arabidopsis)(non-functional) (ACCS), transcript variant 1, mRNA.
ILMN_3204305	LOC100131169	34.934	2	16.4112	90.224	4	31.3801	3.65596	XR_037504.1	LOC100131169	17	PREDICTED: Homo sapiens misc_RNA (LOC100131169), miscRNA.
ILMN_2048607	ANKRD9	474.519	2	67.4466	846.033	4	270.753	3.62719	NM_152326.2	ANKRD9	14	Homo sapiens ankyrin repeat domain 9 (ANKRD9), mRNA.	MGC21990
ILMN_1788315	SIN3B	70.6657	2	35.7143	175.821	4	61.4042	3.62719	NM_015260.1	SIN3B	19	Homo sapiens SIN3 homolog B, transcription regulator (yeast) (SIN3B), mRNA.	KIAA0700
ILMN_1753913	GPR177	44.1851	2	1.628	101.747	4	39.2715	3.62093	NM_024911.4	GPR177	1	Homo sapiens G protein-coupled receptor 177 (GPR177), transcript variant 1, mRNA.	FLJ23091; C1orf139; WLS; EVI; MGC131760; MRP; MGC14878
ILMN_1734602	SRRM2	1408.98	2	205.307	2312.39	4	636.709	3.60747	NM_016333.2	SRRM2	16	Homo sapiens serine/arginine repetitive matrix 2 (SRRM2), mRNA.	SRm300; 300-KD; MGC40295; SRL300; KIAA0324
ILMN_1702691	TNFAIP3	75.0373	2	5.3375	135.428	4	34.6041	3.60747	NM_006290.2	TNFAIP3	6	Homo sapiens tumor necrosis factor, alpha-induced protein 3 (TNFAIP3), mRNA.	A20; MGC138687; OTUD7C; TNFA1P2; MGC104522; MGC138688
ILMN_1677085	RGS19	123.816	2	36.192	234.886	4	66.6168	3.60187	NM_005873.1	RGS19	20	Homo sapiens regulator of G-protein signaling 19 (RGS19), transcript variant 1, mRNA.	RGSGAIP; GAIP
ILMN_1718934	LOC728499	73.736	2	43.8807	286.624	4	152.036	3.59613	XM_928299.1	LOC728499	5	PREDICTED: Homo sapiens similar to Nuclear envelope pore membrane protein POM 121 (Pore membrane protein of 121 kDa) (P145) (LOC728499), mRNA.
ILMN_3209973	LOC646044	59.4141	2	13.9373	115.726	4	28.9751	3.59524	XR_037328.1	LOC646044		PREDICTED: Homo sapiens misc_RNA (LOC646044), miscRNA.
ILMN_1681118	CAPRIN2	144.906	2	13.4388	266.123	4	88.5853	3.59362	NM_023925.3	CAPRIN2	12	Homo sapiens caprin family member 2 (CAPRIN2), transcript variant 1, mRNA.	MGC134848; MGC102894; MGC134847; FLJ11391; caprin-2; C1QDC1; EEG-1; FLJ22569; EEG1
ILMN_1774836	PLOD3	119.787	2	43.3067	263.188	4	91.5863	3.57287	NM_001084.4	PLOD3	7	Homo sapiens procollagen-lysine, 2-oxoglutarate 5-dioxygenase 3 (PLOD3), mRNA.	LH3
ILMN_1784037	ZBTB40	208.308	2	24.045	341.787	4	50.9596	3.57287	NM_014870.2	ZBTB40	1	Homo sapiens zinc finger and BTB domain containing 40 (ZBTB40), transcript variant 1, mRNA.	KIAA0478; MGC133098
ILMN_1704376	GLDN	29.1843	2	0.0327514	71.005	4	25.7144	3.57258	NM_181789.1	GLDN	15	Homo sapiens gliomedin (GLDN), mRNA.	CRG-L2; UNC-112; CRGL2; CLOM; FLJ23917; COLM
ILMN_2282641	TBXAS1	41.8084	2	9.94272	87.0533	4	22.0588	3.5622	NM_001061.2	TBXAS1	7	Homo sapiens thromboxane A synthase 1 (platelet, cytochrome P450, family 5, subfamily A) (TBXAS1), transcript variant TXS-I, mRNA.	TS; CYP5A1; TXS; TXAS; CYP5; THAS
ILMN_3249667	LOC100133678	241.631	2	113.448	879.258	4	469.486	3.55864	XM_001719804.1	LOC100133678		PREDICTED: Homo sapiens similar to hCG2042724 (LOC100133678), partial mRNA.
ILMN_1657361	CBX7	161.419	2	57.373	334.679	4	106.411	3.55407	NM_175709.2	CBX7	22	Homo sapiens chromobox homolog 7 (CBX7), mRNA.
ILMN_3238196	CYTH4	26.2474	2	10.0849	91.761	4	45.8539	3.54218	NM_013385.3	CYTH4	22	Homo sapiens cytohesin 4 (CYTH4), mRNA.
ILMN_1702633	RETSAT	319.343	2	61.0887	542.266	4	132.558	3.54218	NM_017750.2	RETSAT	2	Homo sapiens retinol saturase (all-trans-retinol 13,14-reductase) (RETSAT), mRNA.	FLJ20296
ILMN_3237946	LOC100134134	154.492	2	14.9986	467.24	4	242.844	3.44976	XM_001720850.1	LOC100134134		PREDICTED: Homo sapiens similar to peroxidasin homolog (LOC100134134), mRNA.
ILMN_1785252	SLC26A6	111.457	2	4.17535	189.967	4	45.8396	3.43486	NM_134426.1	SLC26A6	3	Homo sapiens solute carrier family 26, member 6 (SLC26A6), transcript variant 3, mRNA.	DKFZp586E1422
ILMN_1765649	IRF3	156.665	2	22.8457	262.369	4	40.4807	3.42729	NM_001571.2	IRF3	19	Homo sapiens interferon regulatory factor 3 (IRF3), mRNA.
ILMN_1709590	PGM5	47.7246	2	12.9234	97.7489	4	29.0126	3.42729	XM_936702.1	PGM5	9	Homo sapiens phosphoglucomutase 5 (PGM5), mRNA.	PGMRP
ILMN_1675709	ARFGAP1	152.145	2	78.4509	395.186	4	154.262	3.42553	NM_175609.1	ARFGAP1	20	Homo sapiens ADP-ribosylation factor GTPase activating protein 1 (ARFGAP1), transcript variant 1, mRNA.	ARF1GAP; HRIHFB2281; MGC39924
ILMN_1733627	NEDD4L	66.8767	2	5.20025	122.02	4	30.128	3.42553	NM_015277.2	NEDD4L	18	Homo sapiens neural precursor cell expressed, developmentally down-regulated 4-like (NEDD4L), mRNA.	FLJ33870; KIAA0439; RSP5; hNedd4-2
ILMN_1775823	POFUT2	112.172	2	31.7844	212.097	4	61.9364	3.42104	NM_133635.3	POFUT2	21	Homo sapiens protein O-fucosyltransferase 2 (POFUT2), transcript variant 3, mRNA.	C21orf80; FUT13
ILMN_1671971	LOC644743	72.4917	2	42.1654	189.483	4	67.739	3.41886	XM_932346.1	LOC644743	1	PREDICTED: Homo sapiens hypothetical LOC644743 (LOC644743), mRNA.
ILMN_1752592	HLA-DRB4	410.772	2	113.459	869.285	4	322.33	3.40294	NM_021983.4	HLA-DRB4	6	Homo sapiens major histocompatibility complex, class II, DR beta 4 (HLA-DRB4), mRNA.	HLA DRB1; DRB4; HLA-DRB1; HLA-DR4B
ILMN_1813027	TRIM41	4.88679	2	6.01358	34.4783	4	13.013	3.32256	NM_033549.3	TRIM41	5	Homo sapiens tripartite motif-containing 41 (TRIM41), transcript variant 1, mRNA.	RINCK; MGC31991; MGC1127
ILMN_1769412	RAPGEF1	215.359	2	19.8496	349.638	4	68.5018	3.29875	NM_005312.2	RAPGEF1	9	Homo sapiens Rap guanine nucleotide exchange factor (GEF) 1 (RAPGEF1), transcript variant 2, mRNA.	DKFZp781P1719; C3G; GRF2
ILMN_1711566	TIMP1	864.221	2	79.118	1362.71	4	360.382	3.29189	NM_003254.2	TIMP1	X	Homo sapiens TIMP metallopeptidase inhibitor 1 (TIMP1), mRNA.	TIMP; FLJ90373; CLGI; EPA; EPO; HCI
ILMN_1654861	ACO2	141.689	2	44.1005	267.802	4	30.42	3.29107	NM_001098.2	ACO2	22	Homo sapiens aconitase 2, mitochondrial (ACO2), nuclear gene encoding mitochondrial protein, mRNA.	MGC20605; ACONM; MGC33908
ILMN_1677198	C1R	25.493	2	21.9962	125.129	4	70.5178	3.29107	NM_001733.4	C1R	12	Homo sapiens complement component 1, r subcomponent (C1R), mRNA.
ILMN_1792710	DAPK3	21.7538	2	22.8975	79.0993	4	26.5983	3.29107	NM_001348.1	DAPK3	19	Homo sapiens death-associated protein kinase 3 (DAPK3), mRNA.	FLJ36473; ZIPK; ZIP
ILMN_1651315	HMG20B	335.25	2	19.7569	535.313	4	94.9271	3.29107	NM_006339.1	HMG20B	19	Homo sapiens high-mobility group 20B (HMG20B), mRNA.	SMARCE1r; FLJ26127; HMGX2; pp8857; PP7706; BRAF35; SOXL; BRAF25
ILMN_1878029		233.405	2	67.7601	428.37	4	119.849	3.29107	Hs.202577	HS.202577	3	Homo sapiens cDNA FLJ34585 fis, clone KIDNE2008758
ILMN_1897310		314.771	2	159.841	686.884	4	142.504	3.29107	Hs.430851	HS.430851	19	ns68e03.y5 NCI_CGAP_Pr2 Homo sapiens cDNA clone IMAGE:1188796, mRNA sequence
ILMN_1811779	MGC24103	92.5989	2	7.00667	160.136	4	31.9877	3.29107	XR_001080.1	MGC24103	9	PREDICTED: Homo sapiens hypothetical protein MGC24103 (MGC24103), misc RNA.
ILMN_1781388	PGM5	61.1455	2	18.4581	122.034	4	32.5237	3.29107	NM_021965.3	PGM5	9	Homo sapiens phosphoglucomutase 5 (PGM5), mRNA.	PGMRP
ILMN_1738675	PTPN6	166.997	2	28.65	300.876	4	96.4294	3.29107	NM_080549.2	PTPN6	12	Homo sapiens protein tyrosine phosphatase, non-receptor type 6 (PTPN6), transcript variant 2, mRNA.	SH-PTP1; PTP-1C; HCPH; SHP1; SHP-1; SHP-1L; HCP; HPTP1C
ILMN_1811313	SLIT3	40.7371	2	7.30789	82.8716	4	22.033	3.29107	NM_003062.1	SLIT3	5	Homo sapiens slit homolog 3 (Drosophila) (SLIT3), mRNA.	MEGF5; SLIT1; Slit-3; SLIL2; slit2; FLJ10764
ILMN_1701487	TAOK2	118.152	2	3.31239	198.959	4	56.0638	3.29107	NM_016151.2	TAOK2	16	Homo sapiens TAO kinase 2 (TAOK2), transcript variant 2, mRNA.	PSK1; TAO1; TAO2; MAP3K17; KIAA0881; PSK
ILMN_1731922	LOC644931	110.915	2	48.0549	258.831	4	94.3284	3.25534	XM_932522.1	LOC644931	17	PREDICTED: Homo sapiens hypothetical LOC644931 (LOC644931), mRNA.
ILMN_1786893	RBM5	1036.71	2	10.7942	1627.67	4	280.453	3.25465	NM_005778.1	RBM5	3	Homo sapiens RNA binding motif protein 5 (RBM5), mRNA.	LUCA15; RMB5; FLJ39876; G15; H37
ILMN_1804663	THBS3	206.759	2	40.3625	351.414	4	92.4266	3.23874	NM_007112.3	THBS3	1	Homo sapiens thrombospondin 3 (THBS3), mRNA.	MGC119564; TSP3; MGC119565
ILMN_1710092	ZBTB46	18.5378	2	9.27383	54.5175	4	18.5524	3.23631	NM_025224.2	ZBTB46	20	Homo sapiens zinc finger and BTB domain containing 46 (ZBTB46), mRNA.	BTBD4; ZNF340; FLJ13502; RINZF; dJ583P15.8; dJ583P15.7
ILMN_2364521	AXL	119.168	2	5.08764	200.046	4	53.6578	3.2257	NM_021913.2	AXL	19	Homo sapiens AXL receptor tyrosine kinase (AXL), transcript variant 1, mRNA.	UFO
ILMN_1706643	COL6A3	385.839	2	122.88	1285.08	4	695.295	3.21516	NM_057164.2	COL6A3	2	Homo sapiens collagen, type VI, alpha 3 (COL6A3), transcript variant 3, mRNA.	DKFZp686K04147; FLJ34702; DKFZp686D23123
ILMN_2368068	TCF20	442.812	2	21.2212	700.839	4	101.88	3.21516	NM_181492.1	TCF20	22	Homo sapiens transcription factor 20 (AR1) (TCF20), transcript variant 2, mRNA.	AR1; KIAA0292; SPBP
ILMN_1779558	GAS6	488.975	2	134.525	871.526	4	59.6757	3.16163	NM_000820.1	GAS6	13	Homo sapiens growth arrest-specific 6 (GAS6), mRNA.	FLJ34709; AXLLG; AXSF; DKFZp666G247
ILMN_1785646	PMP22	493.596	2	64.2585	787.435	4	195.223	3.15762	NM_153322.1	PMP22	17	Homo sapiens peripheral myelin protein 22 (PMP22), transcript variant 2, mRNA.	CMT1A; GAS-3; DSS; CMT1E; MGC20769; HMSNIA; HNPP; Sp110
ILMN_3273065	LOC100130367	30.8478	2	1.53547	71.3324	4	25.4092	3.15661	XR_039364.1	LOC100130367		PREDICTED: Homo sapiens misc_RNA (LOC100130367), miscRNA.
ILMN_1669645	PKD1	45.8047	2	10.4174	91.2975	4	24.7902	3.15661	NM_001009944.1	PKD1	16	Homo sapiens polycystic kidney disease 1 (autosomal dominant) (PKD1), transcript variant 1, mRNA.	PBP
ILMN_1809928	COL6A2	2.96461	2	3.39525	41.7709	4	25.0217	3.15175	NM_058174.1	COL6A2	21	Homo sapiens collagen, type VI, alpha 2 (COL6A2), transcript variant 2C2, mRNA.	PP3610; DKFZp586E1322
ILMN_2333670	RNASE1	105.383	2	79.143	277.434	4	78.0657	3.11935	NM_198235.1	RNASE1	14	Homo sapiens ribonuclease, RNase A family, 1 (pancreatic) (RNASE1), transcript variant 1, mRNA.	MGC12408; RNS1; RIB1
ILMN_1783909	COL6A2	47.5971	2	22.8789	230.027	4	141.623	3.10164	NM_001849.2	COL6A2	21	Homo sapiens collagen, type VI, alpha 2 (COL6A2), transcript variant 2C2, mRNA.	PP3610; DKFZp586E1322
ILMN_1679401	TRPM4	237.674	2	21.9327	381.201	4	106.263	3.10164	NM_017636.2	TRPM4	19	Homo sapiens transient receptor potential cation channel, subfamily M, member 4 (TRPM4), mRNA.	FLJ20041; TRPM4B
ILMN_1732615	ASMTL	160.014	2	19.3314	261.625	4	32.1776	3.10009	XM_942506.1	ASMTL		PREDICTED: Homo sapiens acetylserotonin O-methyltransferase-like (ASMTL), mRNA.
ILMN_1751330	RBCK1	321.971	2	29.4134	511.36	4	88.4469	3.099	NM_006462.2	RBCK1	20	Homo sapiens RanBP-type and C3HC4-type zinc finger containing 1 (RBCK1), transcript variant 2, mRNA.	XAP4; RNF54; ZRANB4; RBCK2; UBCE7IP3; C20orf18; HOIL1
ILMN_3245983	NEURL1B	292.288	2	45.4245	481.113	4	136.244	3.08526	NM_001142651.1	NEURL1B	5	Homo sapiens neuralized homolog 1B (Drosophila) (NEURL1B), mRNA.
ILMN_1760778	ENG	63.5618	2	60.9175	193.095	4	54.3921	3.07654	NM_000118.1	ENG	9	Homo sapiens endoglin (Osler-Rendu-Weber syndrome 1) (ENG), mRNA.	ORW; CD105; HHT1; END; FLJ41744; ORW1
ILMN_3303612	PABPC1L	62.7359	2	22.2879	162.731	4	71.8163	3.07654	XM_001722078.1	PABPC1L		PREDICTED: Homo sapiens poly(A) binding protein, cytoplasmic 1-like (PABPC1L), mRNA.
ILMN_3238375	CENPT	233.189	2	41.1457	387.44	4	85.6713	3.06693	NM_025082.3	CENPT	16	Homo sapiens centromere protein T (CENPT), mRNA.	FLJ13111; CENP-T; FLJ43376; C16orf56
ILMN_1776678	GIMAP7	242.142	2	54.8765	602.497	4	278.588	3.06645	NM_153236.3	GIMAP7	7	Homo sapiens GTPase, IMAP family member 7 (GIMAP7), mRNA.	MGC27027; hIAN7; IAN7
ILMN_2339294	LILRB5	31.8021	2	5.13462	88.2431	4	40.6925	3.05801	NM_006840.3	LILRB5	19	Homo sapiens leukocyte immunoglobulin-like receptor, subfamily B (with TM and ITIM domains), member 5 (LILRB5), transcript variant 2, mRNA.	LIR8; LIR-8; CD85C
ILMN_2334296	IL18BP	52.6189	2	10.1195	191.703	4	109.659	3.04481	NM_173042.2	IL18BP	11	Homo sapiens interleukin 18 binding protein (IL18BP), transcript variant A, mRNA.	IL18BPa
ILMN_1793672	SIX5	168.111	2	24.2804	276.351	4	53.8259	3.04138	NM_175875.3	SIX5	19	Homo sapiens SIX homeobox 5 (SIX5), mRNA.	DMAHP; BOR2
ILMN_1665212	EDC4	310.737	2	44.3766	500.575	4	64.2707	3.01639	NM_014329.3	EDC4	16	Homo sapiens enhancer of mRNA decapping 4 (EDC4), mRNA.	HEDLS; RCD-8; Ge-1
ILMN_2353202	PTK7	68.3243	2	18.8737	142.013	4	50.1708	3.01639	NM_152880.2	PTK7	6	Homo sapiens PTK7 protein tyrosine kinase 7 (PTK7), transcript variant PTK7-2, mRNA.	CCK4
ILMN_1676737	2002-09-01	40.2276	2	3.35607	84.3039	4	28.8811	3.01639	NM_001008491.1	2002-09-01	2	Homo sapiens septin 2 (SEPT2), transcript variant 1, mRNA.	KIAA0158; hNedd5; DIFF6; NEDD5; Pnutl3
ILMN_1664698	UNC119	35.3778	2	6.66447	74.1519	4	22.7085	3.01639	NM_005148.2	UNC119	17	Homo sapiens unc-119 homolog (C. elegans) (UNC119), transcript variant 2, mRNA.	HRG4
ILMN_2398865	VPS13C	50.4574	2	0.391466	103.14	4	36.6158	3.01639	NM_018080.2	VPS13C	15	Homo sapiens vacuolar protein sorting 13 homolog C (S. cerevisiae) (VPS13C), transcript variant 1B, mRNA.	DKFZp686E0570; FLJ21361
ILMN_2060145	GRHL2	155.086	2	41.4714	293.924	4	93.951	3.00641	NM_024915.1	GRHL2	8	Homo sapiens grainyhead-like 2 (Drosophila) (GRHL2), mRNA.	DFNA28; BOM; MGC149294; MGC149295; FLJ13782; FLJ11172; TFCP2L3
ILMN_1808299	IQSEC1	82.4078	2	14.6456	145.087	4	38.2671	2.99346	NM_014869.3	IQSEC1	3	Homo sapiens IQ motif and Sec7 domain 1 (IQSEC1), mRNA.	KIAA0763
ILMN_1711994	TCIRG1	81.4006	2	52.8704	227.434	4	89.7884	2.98079	NM_006053.2	TCIRG1	11	Homo sapiens T-cell, immune regulator 1, ATPase, H+ transporting, lysosomal V0 subunit A3 (TCIRG1), transcript variant 2, mRNA.	ATP6N1C; OPTB1; ATP6V0A3; OC116; a3; Stv1; Atp6i; OC-116kDa; Vph1; TIRC7
ILMN_2320513	APBB3	125.073	2	25.9613	216.761	4	26.3959	2.9752	NM_133173.2	APBB3	5	Homo sapiens amyloid beta (A4) precursor protein-binding, family B, member 3 (APBB3), transcript variant 2, mRNA.	MGC87674; SRA; MGC150555; FE65L2
ILMN_1654946	ZSCAN18	316.954	2	41.5433	599.964	4	220.71	2.9752	NM_023926.3	ZSCAN18	19	Homo sapiens zinc finger and SCAN domain containing 18 (ZSCAN18), mRNA.	ZNF447; DKFZp586B1122; FLJ44152; MGC2427; MGC8682; MGC4074; FLJ12895
ILMN_2160476	CCL22	63.9288	2	14.7979	156.923	4	70.2186	2.97414	NM_002990.3	CCL22	16	Homo sapiens chemokine (C-C motif) ligand 22 (CCL22), mRNA.	A-152E5.1; MGC34554; DC/B-CK; SCYA22; MDC; STCP-1; ABCD-1
ILMN_3239548	LOC100132740	75.0423	2	7.00452	154.532	4	59.8255	2.95082	XM_001722108.1	LOC100132740	7	PREDICTED: Homo sapiens hypothetical protein LOC100132740 (LOC100132740), mRNA.
ILMN_2087656	SLCO2B1	285.639	2	47.0592	517.664	4	175.183	2.93771	NM_007256.2	SLCO2B1	11	Homo sapiens solute carrier organic anion transporter family, member 2B1 (SLCO2B1), mRNA.	KIAA0880; OATPB; SLC21A9; OATP2B1; DKFZp686E0517; OATP-B
ILMN_3204312	LOC728205	117.561	2	18.7264	222.294	4	78.8683	2.93298	XR_015743.1	LOC728205		PREDICTED: Homo sapiens misc_RNA (LOC728205), miscRNA.
ILMN_1720059	HMBOX1	90.6176	2	17.8948	159.427	4	23.396	2.92915	NM_024567.2	HMBOX1	8	Homo sapiens homeobox containing 1 (HMBOX1), mRNA.	FLJ21616; HNF1LA; PBHNF
ILMN_1732967	KIAA1949	223.021	2	59.7777	395.455	4	81.293	2.92915	XM_941654.1	KIAA1949	6	Homo sapiens KIAA1949 (KIAA1949), mRNA.	HKMT1098
ILMN_1791569	PLXNA1	75.4527	2	33.1909	159.833	4	23.3094	2.92915	NM_032242.2	PLXNA1	3	Homo sapiens plexin A1 (PLXNA1), mRNA.	NOV; PLXN1; NOVP; PLEXIN-A1
ILMN_1695962	SLC12A9	230.393	2	90.3227	451.837	4	90.2726	2.9288	NM_020246.2	SLC12A9	7	Homo sapiens solute carrier family 12 (potassium/chloride transporters), member 9 (SLC12A9), mRNA.	FLJ46905; CIP1
ILMN_2041236	GARNL4	129.272	2	33.0136	231.024	4	17.0869	2.92842	NM_015085.3	GARNL4	17	Homo sapiens GTPase activating Rap/RanGAP domain-like 4 (GARNL4), mRNA.	RAP1GA3; DKFZp686O238; KIAA1039
ILMN_1676016	C1orf152	8.27451	2	7.93753	52.5047	4	29.3879	2.92777	XM_934022.1	C1ORF152	1	PREDICTED: Homo sapiens chromosome 1 open reading frame 152 (C1orf152), mRNA.
ILMN_2376289	DBNL	384.953	2	93.184	794.242	4	305.132	2.92777	NM_014063.5	DBNL	7	Homo sapiens drebrin-like (DBNL), transcript variant 1, mRNA.	SH3P7; HIP-55; ABP1
ILMN_1785528	FAM39DP	410.121	2	7.64496	823.647	4	329.378	2.92777	NM_199163.2	FAM39DP		Homo sapiens family with sequence similarity 39, member D pseudogene (FAM39DP) on chromosome 15.	FLJ25222
ILMN_2385097	NDRG3	64.8392	2	7.54568	120.346	4	38.8888	2.92777	NM_022477.2	NDRG3	20	Homo sapiens NDRG family member 3 (NDRG3), transcript variant 2, mRNA.	FLJ13556
ILMN_1743763	TJAP1	153.948	2	1.53894	253.819	4	74.2399	2.92777	NM_080604.1	TJAP1	6	Homo sapiens tight junction associated protein 1 (peripheral) (TJAP1), mRNA.	PILT; RP3-337H4.1; TJP4; DKFZp686F06131
ILMN_1714108	TP53INP1	293.851	2	51.5486	482.314	4	101.522	2.92777	NM_033285.2	TP53INP1	8	Homo sapiens tumor protein p53 inducible nuclear protein 1 (TP53INP1), mRNA.	TP53INP1A; Teap; p53DINP1; TP53DINP1; SIP; FLJ22139; DKFZp434M1317; TP53INP1B
ILMN_1792825	ARIH2	298.869	2	59.2407	498.236	4	118.584	2.90508	NM_006321.1	ARIH2	3	Homo sapiens ariadne homolog 2 (Drosophila) (ARIH2), mRNA.	FLJ10938; TRIAD1; FLJ33921; ARI2
ILMN_1671427	FBXW4	236.655	2	26.6017	376.38	4	81.4918	2.89642	NM_022039.3	FBXW4	10	Homo sapiens F-box and WD repeat domain containing 4 (FBXW4), mRNA.	SHFM3; SHSF3; FBWD4; DAC; FBW4
ILMN_1756696	USF2	148.558	2	30.6117	259.547	4	77.4932	2.89642	NM_207291.1	USF2	19	Homo sapiens upstream transcription factor 2, c-fos interacting (USF2), transcript variant 2, mRNA.	FIP
ILMN_1700681	CD99L2	89.4296	2	16.4945	158.193	4	47.9219	2.89378	NM_134446.2	CD99L2	X	Homo sapiens CD99 molecule-like 2 (CD99L2), transcript variant 3, mRNA.	CD99B; DKFZp761H2024; MIC2L1
ILMN_3247781	LOC100132324	61.3507	2	6.2156	111.072	4	25.3393	2.89378	XR_039314.1	LOC100132324	20	PREDICTED: Homo sapiens misc_RNA (LOC100132324), miscRNA.
ILMN_1656300	GFRA2	52.4681	2	1.95553	122.766	4	53.07	2.87581	NM_001495.4	GFRA2	8	Homo sapiens GDNF family receptor alpha 2 (GFRA2), transcript variant 1, mRNA.	NTNRA; RETL2; TRNR2; NRTNR-ALPHA; GDNFRB
ILMN_1806733	COL18A1	245.432	2	50.146	462.311	4	161.337	2.87427	NM_030582.2	COL18A1	21	Homo sapiens collagen, type XVIII, alpha 1 (COL18A1), transcript variant 2, mRNA.	KNO; MGC74745; FLJ27325
ILMN_1808590	GUCY1A3	60.11	2	20.0339	193.194	4	103.495	2.87427	NM_000856.2	GUCY1A3	4	Homo sapiens guanylate cyclase 1, soluble, alpha 3 (GUCY1A3), mRNA.	GUCA3; GC-SA3; GUC1A3; GUCSA3
ILMN_3240236	SMCR5	187.046	2	19.8109	300.258	4	82.2692	2.87427	NR_024007.1	SMCR5	17	Homo sapiens Smith-Magenis syndrome chromosome region, candidate 5 (non-protein coding) (SMCR5), non-coding RNA.
ILMN_1803743	LOC196752	222.342	2	12.1735	353.928	4	75.0184	2.86891	NM_001010864.1	LOC196752	10	Homo sapiens similar to CG32542-PA (LOC196752), mRNA.	FLJ34302
ILMN_1743373	DLL1	170.809	2	51.7418	312.283	4	74.1809	2.86601	NM_005618.2	DLL1	6	Homo sapiens delta-like 1 (Drosophila) (DLL1), mRNA.	DELTA1; Delta
ILMN_1676955	TYK2	381.687	2	20.2639	597.85	4	73.0509	2.86601	NM_003331.3	TYK2	19	Homo sapiens tyrosine kinase 2 (TYK2), mRNA.	JTK1
ILMN_1689318	NUAK1	84.6127	2	6.47828	157.837	4	54.4456	2.86527	NM_014840.2	NUAK1	12	Homo sapiens NUAK family, SNF1-like kinase, 1 (NUAK1), mRNA.	KIAA0537; ARK5
ILMN_1772370	ARHGEF1	37.043	2	16.1432	90.1811	4	32.6382	2.85989	NM_199002.1	ARHGEF1	19	Homo sapiens Rho guanine nucleotide exchange factor (GEF) 1 (ARHGEF1), transcript variant 2, mRNA.	P115-RHOGEF; GEF1; LBCL2; SUB1.5
ILMN_1890614		128.946	2	9.57801	211.723	4	13.7305	2.85989	Hs.193406	HS.193406	1	Homo sapiens cDNA FLJ34755 fis, clone NHNPC1000034
ILMN_2295518	TRO	51.5071	2	8.7558	98.2571	4	31.4914	2.85989	NM_001039705.1	TRO	X	Homo sapiens trophinin (TRO), transcript variant 6, mRNA.	KIAA1114; MAGE-d3; MAGED3
ILMN_1692464	FLJ20699	103.507	2	3.31846	173.389	4	32.472	2.85788	NM_017931.1	FLJ20699	22	Homo sapiens hypothetical protein FLJ20699 (FLJ20699), mRNA.
ILMN_3248324	MGC16384	14.1099	2	5.28157	44.1122	4	15.5348	2.85788	XM_001726755.1	MGC16384		PREDICTED: Homo sapiens hypothetical protein MGC16384 (MGC16384), mRNA.
ILMN_1793934	PISD	131.403	2	47.2935	253.328	4	57.7919	2.85788	NM_014338.3	PISD	22	Homo sapiens phosphatidylserine decarboxylase (PISD), mRNA.	DJ858B16; DKFZP566G2246; dJ858B16.2; PSSC
ILMN_1744212	INPP5D	24.7854	2	1.7639	102.945	4	60.9132	2.85638	NM_001017915.1	INPP5D	2	Homo sapiens inositol polyphosphate-5-phosphatase, 145kDa (INPP5D), transcript variant 2, mRNA.	hp51CN; MGC142140; SHIP; MGC142142; SIP-145; SHIP1; MGC104855
ILMN_3244987	KIAA0895L	71.1736	2	14.8391	128.678	4	16.411	2.85355	NM_001040715.1	KIAA0895L	16	Homo sapiens KIAA0895-like (KIAA0895L), mRNA. XM_933435 XM_933438 XM_933442 XM_933445 XM_933447 XM_941971 XM_945589 XM_945591 XM_945592 XM_945593 XM_945594 XM_945596 XM_945598 XM_945599 XM_945600
ILMN_1800697	LDB2	297.862	2	24.1171	546.932	4	197.233	2.85355	NM_001290.2	LDB2	4	Homo sapiens LIM domain binding 2 (LDB2), mRNA.	LDB1; CLIM1
ILMN_3235718	LOC91316	29.3993	2	7.00481	74.4662	4	31.0326	2.84527	NR_024448.1	LOC91316		Homo sapiens glucuronidase, beta/ immunoglobulin lambda-like polypeptide 1 pseudogene (LOC91316), non-coding RNA. XR_040205 XR_040206
ILMN_1753547	STAT5A	147.511	2	54.1348	284.606	4	77.8172	2.84527	NM_003152.2	STAT5A	17	Homo sapiens signal transducer and activator of transcription 5A (STAT5A), mRNA.	MGF; STAT5
ILMN_1739805	NDE1	306.854	2	41.671	487.848	4	29.9829	2.84064	NM_017668.1	NDE1	16	Homo sapiens nudE nuclear distribution gene E homolog 1 (A. nidulans) (NDE1), mRNA.	FLJ20101; HOM-TES-87; NUDE1; NUDE
ILMN_1772233	CENTD2	74.242	2	13.4996	131.338	4	33.1233	2.82868	NM_015242.2	CENTD2	11	Homo sapiens centaurin, delta 2 (CENTD2), transcript variant 3, mRNA.	ARAP1; KIAA0782
ILMN_1748034	KLHDC4	122.831	2	7.77234	201.971	4	34.7989	2.80548	NM_017566.2	KLHDC4	16	Homo sapiens kelch domain containing 4 (KLHDC4), mRNA.	DKFZp434G0522; FLJ00104
ILMN_1810852	LAMC1	894.845	2	55.0802	1380.93	4	262.204	2.77868	NM_002293.2	LAMC1	1	Homo sapiens laminin, gamma 1 (formerly LAMB2) (LAMC1), mRNA.	LAMB2; MGC87297
ILMN_3247018	SNORA67	147.954	2	52.4537	306.067	4	105.549	2.77868	NR_002912.1	SNORA67	17	Homo sapiens small nucleolar RNA, H/ACA box 67 (SNORA67), small nucleolar RNA.	RNU67; U67
ILMN_1682938	ARF3	300.337	2	227.967	768.281	4	158.46	2.76255	NM_001659.1	ARF3	12	Homo sapiens ADP-ribosylation factor 3 (ARF3), mRNA.
ILMN_1697916	GYLTL1B	31.7263	2	7.79091	68.4634	4	18.4256	2.75469	NM_152312.2	GYLTL1B	11	Homo sapiens glycosyltransferase-like 1B (GYLTL1B), mRNA.	FLJ35207; LARGE2; PP5656
ILMN_1695404	LY6E	827.65	2	623.207	2100.45	4	521.111	2.74483	NM_002346.1	LY6E	8	Homo sapiens lymphocyte antigen 6 complex, locus E (LY6E), mRNA.	TSA-1; RIGE; RIG-E; SCA2; SCA-2
ILMN_1666594	IRF8	78.58	2	11.8384	248.529	4	138.263	2.71708	NM_002163.2	IRF8	16	Homo sapiens interferon regulatory factor 8 (IRF8), mRNA.	H-ICSBP; ICSBP; IRF-8; ICSBP1
ILMN_1875342		55.9778	2	32.4995	137.729	4	46.4185	2.69329	Hs.356079	HS.356079	5	Homo sapiens cDNA FLJ42149 fis, clone THYMU1000692
ILMN_1805161	LZTR1	253.665	2	75.0742	517.239	4	189.582	2.69329	NM_006767.2	LZTR1	22	Homo sapiens leucine-zipper-like transcription regulator 1 (LZTR1), mRNA.	MGC21205; TCFL2; LZTR-1
ILMN_1808405	HLA-DQA1	144.556	2	50.4208	641.895	4	404.787	2.69141	XM_936120.1	HLA-DQA1		PREDICTED: Homo sapiens major histocompatibility complex, class II, DQ alpha 1, transcript variant 10 (HLA-DQA1), mRNA.
ILMN_1670539	LOC92017	51.0679	2	7.22818	96.9899	4	31.267	2.67476	NM_001009607.1	LOC92017	16	Homo sapiens similar to RIKEN cDNA 4933437K13 (LOC92017), mRNA.	FLJ00143; A-388D4.1
ILMN_1689655	HLA-DRA	1872.41	2	70.0616	3831.22	4	1599.11	2.66488	NM_019111.3	HLA-DRA	6	Homo sapiens major histocompatibility complex, class II, DR alpha (HLA-DRA), mRNA.	HLA-DRA1
ILMN_1700183	APLNR	31.6161	2	1.97297	74.8506	4	29.7008	2.6648	NM_005161.2	APLNR	11	Homo sapiens apelin receptor (APLNR), mRNA.	FLJ90771; MGC45246; APJ
ILMN_3246766	LOC100132247	544.903	2	371.948	1355.44	4	418.347	2.6648	NM_001135865.1	LOC100132247	16	Homo sapiens similar to Uncharacterized protein KIAA0220 (LOC100132247), mRNA.
ILMN_3239388	LOC100133950	38.9909	2	1.80653	77.8062	4	22.667	2.6648	XM_001721634.1	LOC100133950		PREDICTED: Homo sapiens hypothetical protein LOC100133950 (LOC100133950), mRNA.
ILMN_1761912	MGAT1	892.546	2	92.9269	1371.72	4	363.852	2.66081	NM_002406.2	MGAT1	5	Homo sapiens mannosyl (alpha-1,3-)-glycoprotein beta-1,2-N-acetylglucosaminyltransferase (MGAT1), mRNA.	GLYT1; GLCT1; GNT-1; GLCNAC-TI; MGAT; GNT-I
ILMN_1726659	THOP1	119.703	2	58.6805	253.81	4	64.0603	2.66081	NM_003249.3	THOP1	19	Homo sapiens thimet oligopeptidase 1 (THOP1), mRNA.	MEPD_HUMAN; MP78; EP24.15
ILMN_1735415	NUDT16L1	85.5139	2	18.0633	150.523	4	34.3805	2.64419	NM_032349.2	NUDT16L1	16	Homo sapiens nudix (nucleoside diphosphate linked moiety X)-type motif 16-like 1 (NUDT16L1), mRNA.	SDOS; MGC11275
ILMN_1656656	COX19	161.037	2	1.92295	257.911	4	50.2692	2.60702	NM_001031617.1	COX19	7	Homo sapiens COX19 cytochrome c oxidase assembly homolog (S. cerevisiae) (COX19), mRNA.	MGC104475
ILMN_1698020	DLC1	27.0252	2	9.81951	88.5135	4	46.086	2.60702	NM_024767.2	DLC1	8	Homo sapiens deleted in liver cancer 1 (DLC1), transcript variant 3, mRNA.	FLJ21120; STARD12; p122-RhoGAP; HP; ARHGAP7
ILMN_1814856	C9orf7	69.8846	2	24.4594	137.391	4	30.8869	2.60514	NM_017586.1	C9ORF7	9	Homo sapiens chromosome 9 open reading frame 7 (C9orf7), mRNA.	D9S2135
ILMN_1746206	AZI1	69.2384	2	13.1956	123.05	4	27.2625	2.5993	NM_014984.1	AZI1	17	Homo sapiens 5-azacytidine induced 1 (AZI1), transcript variant 1, mRNA.	AZ1; Cep131
ILMN_1803018	KIFC2	250.374	2	55.0314	627.198	4	303.948	2.5993	NM_145754.2	KIFC2	8	Homo sapiens kinesin family member C2 (KIFC2), mRNA.
ILMN_1705602	KLHL17	40.5876	2	19.2497	105.336	4	43.2506	2.5993	XM_936706.1	KLHL17	1	Homo sapiens kelch-like 17 (Drosophila) (KLHL17), mRNA.	RP11-54O7.6
ILMN_1655611	TSHZ2	123.236	2	43.7691	234.549	4	31.7308	2.5993	NM_173485.2	TSHZ2	20	Homo sapiens teashirt zinc finger homeobox 2 (TSHZ2), mRNA.	TSH2; ZNF218; FLJ33887; DKFZp686K2480; C20orf17; ZABC2; OVC10-2
ILMN_1777129	C16orf56	291.482	2	58.3199	480.344	4	104.132	2.59319	NM_025082.1	C16ORF56	16	Homo sapiens chromosome 16 open reading frame 56 (C16orf56), mRNA.	FLJ13111
ILMN_2212763	ICAM3	242.56	2	14.0313	449.868	4	167.292	2.57793	NM_002162.2	ICAM3	19	Homo sapiens intercellular adhesion molecule 3 (ICAM3), mRNA.	ICAM-R; CD50; CDW50
ILMN_1718771	CCDC24	13.4672	2	0.903169	51.6728	4	25.7072	2.56792	NM_152499.1	CCDC24	1	Homo sapiens coiled-coil domain containing 24 (CCDC24), mRNA.	RP5-1198O20.2; MGC45441
ILMN_2404049	RBM38	53.6489	2	17.5083	106.805	4	28.5721	2.56354	NM_183425.1	RBM38	20	Homo sapiens RNA binding motif protein 38 (RBM38), transcript variant 2, mRNA.	SEB4D; SEB4B; HSRNASEB; RNPC1; dJ800J21.2
ILMN_1665095	NELF	149.463	2	0.270414	276.474	4	101.115	2.55927	NM_015537.3	NELF	9	Homo sapiens nasal embryonic LHRH factor (NELF), mRNA.	RP11-48C7.1; MGC125369
ILMN_1651964	ABCC5	415.372	2	15.6127	641.779	4	109.48	2.54523	NM_001023587.1	ABCC5	3	Homo sapiens ATP-binding cassette, sub-family C (CFTR/MRP), member 5 (ABCC5), transcript variant 2, mRNA.	MOAT-C; pABC11; ABC33; MRP5; SMRP; EST277145; DKFZp686C1782; MOATC
ILMN_1811443	AVP	33.2747	2	20.9783	85.1908	4	16.7967	2.50841	NM_000490.3	AVP	20	Homo sapiens arginine vasopressin (neurophysin II, antidiuretic hormone, diabetes insipidus, neurohypophyseal) (AVP), mRNA.	AVRP; ADH; AVP-NPII; VP; ARVP
ILMN_3245066	DENND4B	216.169	2	90.2878	483.587	4	183.519	2.50841	NM_014856.2	DENND4B	1	Homo sapiens DENN/MADD domain containing 4B (DENND4B), mRNA.	DKFZp762N174; FLJ26202; KIAA0476
ILMN_1693836	LOC653344	883.204	2	211.842	2042.95	4	925.082	2.50841	XM_933085.1	LOC653344	15	PREDICTED: Homo sapiens similar to cis-Golgi matrix protein GM130, transcript variant 2 (LOC653344), mRNA.
ILMN_1693941	IGSF9	94.7576	2	1.24331	158.082	4	30.5254	2.50664	NM_020789.2	IGSF9	1	Homo sapiens immunoglobulin superfamily, member 9 (IGSF9), mRNA.	KIAA1355; FP18798; Nrt1; IGSF9A
ILMN_1653203	EFEMP2	36.9832	2	3.80535	114.888	4	62.0552	2.50497	NM_016938.1	EFEMP2	11	Homo sapiens EGF-containing fibulin-like extracellular matrix protein 2 (EFEMP2), mRNA.	UPH1; FBLN4; MBP1
ILMN_1746968	PHF1	43.9239	2	26.5654	120.621	4	49.3071	2.49343	NM_002636.3	PHF1	6	Homo sapiens PHD finger protein 1 (PHF1), transcript variant 2, mRNA.	PHF2
ILMN_1690034	SOD3	8.7678	2	7.86693	38.5947	4	4.93657	2.49343	NM_003102.1	SOD3	4	Homo sapiens superoxide dismutase 3, extracellular (SOD3), mRNA.	MGC20077; EC-SOD
ILMN_1728298	SBK1	31.1694	2	3.95366	74.2382	4	30.111	2.47843	NM_001024401.2	SBK1	16	Homo sapiens SH3-binding domain kinase 1 (SBK1), mRNA.	Sbk
ILMN_2390853	CTSH	579.855	2	89.8605	944.9	4	278.839	2.47828	NM_004390.2	CTSH	15	Homo sapiens cathepsin H (CTSH), transcript variant 1, mRNA.	CPSB; ACC-4; MGC1519; minichain; ACC-5; DKFZp686B24257
ILMN_1699058	LOC644979	46.1636	2	2.97694	100.103	4	40.0647	2.47828	XM_928051.1	LOC644979	19	PREDICTED: Homo sapiens hypothetical LOC644979 (LOC644979), mRNA.
ILMN_1683026	PSMB10	1480.15	2	213.594	2349.02	4	664.816	2.47828	NM_002801.2	PSMB10	16	Homo sapiens proteasome (prosome, macropain) subunit, beta type, 10 (PSMB10), mRNA.	beta2i; MGC1665; LMP10; MECL1
ILMN_1742521	GRB2	114.616	2	28.2946	200.729	4	20.9564	2.47126	NM_002086.3	GRB2	17	Homo sapiens growth factor receptor-bound protein 2 (GRB2), transcript variant 1, mRNA.	MST084; ASH; MSTP084; EGFRBP-GRB2; Grb3-3
ILMN_1695311	HLA-DMA	487.31	2	11.6384	1184.29	4	581.274	2.45722	NM_006120.2	HLA-DMA	6	Homo sapiens major histocompatibility complex, class II, DM alpha (HLA-DMA), mRNA.	HLADM; RING6; DMA; D6S222E
ILMN_1783593	CCL13	5.27578	2	0.878191	101.548	4	78.9354	2.44866	NM_005408.2	CCL13	17	Homo sapiens chemokine (C-C motif) ligand 13 (CCL13), mRNA.	MGC17134; SCYA13; CKb10; MCP-4; NCC-1; SCYL1; NCC1
ILMN_1683969	FKBP1A	271.596	2	14.3396	422.559	4	117.17	2.44866	NM_054014.1	FKBP1A	20	Homo sapiens FK506 binding protein 1A, 12kDa (FKBP1A), transcript variant 12A, mRNA.	PKCI2; FKBP-12; FKBP1; FKBP12; FKBP12C; PPIASE; PKC12
ILMN_2402131	TAF15	98.3452	2	54.6722	240.26	4	89.5578	2.44538	NM_003487.2	TAF15	17	Homo sapiens TAF15 RNA polymerase II, TATA box binding protein (TBP)-associated factor, 68kDa (TAF15), transcript variant 2, mRNA.	TAFII68; TAF2N; RBP56; hTAFII68; Npl3
ILMN_2413508	CD97	6.32434	2	14.035	47.5382	4	22.5597	2.44491	NM_001784.3	CD97	19	Homo sapiens CD97 molecule (CD97), transcript variant 2, mRNA.	TM7LN1
ILMN_1727402	HCLS1	125.666	2	49.7052	325.112	4	151.767	2.44277	NM_005335.3	HCLS1	3	Homo sapiens hematopoietic cell-specific Lyn substrate 1 (HCLS1), mRNA.	HS1; CTTNL
ILMN_1815700	WNT3A	56.3583	2	3.75123	101.662	4	25.2285	2.44277	NM_033131.2	WNT3A	1	Homo sapiens wingless-type MMTV integration site family, member 3A (WNT3A), mRNA.	MGC119419; MGC119420; MGC119418
ILMN_1745849	ENTPD5	65.2723	2	2.98003	114.491	4	17.732	2.44237	NM_001249.1	ENTPD5	14	Homo sapiens ectonucleoside triphosphate diphosphohydrolase 5 (ENTPD5), mRNA.	NTPDase-5; MGC163357; PCPH; CD39L4; MGC163359
ILMN_1693630	C16orf7	215.488	2	16.669	337.663	4	75.8988	2.42928	NM_004913.1	C16ORF7	16	Homo sapiens chromosome 16 open reading frame 7 (C16orf7), mRNA.	ATP-BL
ILMN_1779828	EDEM1	108.785	2	41.8926	231.737	4	83.4236	2.42928	NM_014674.1	EDEM1	3	Homo sapiens ER degradation enhancer, mannosidase alpha-like 1 (EDEM1), mRNA.	KIAA0212; EDEM
ILMN_1693826	HAVCR2	167.341	2	57.4278	358.522	4	138.482	2.42928	NM_032782.3	HAVCR2	5	Homo sapiens hepatitis A virus cellular receptor 2 (HAVCR2), mRNA.	TIMD3; FLJ14428; KIM-3; Tim-3; TIM3
ILMN_1668469	KIAA0922	147.312	2	35.1722	252.75	4	39.37	2.42928	NM_015196.2	KIAA0922	4	Homo sapiens KIAA0922 (KIAA0922), mRNA.	FLJ10592; TMEM131L; DKFZp586H1322
ILMN_1771957	MAN1B1	375.81	2	74.6434	612.298	4	94.3986	2.42928	NM_016219.2	MAN1B1	9	Homo sapiens mannosidase, alpha, class 1B, member 1 (MAN1B1), mRNA.	MANA-ER
ILMN_1764788	TNFRSF1B	47.7956	2	17.3385	174.234	4	102.502	2.42928	NM_001066.2	TNFRSF1B	1	Homo sapiens tumor necrosis factor receptor superfamily, member 1B (TNFRSF1B), mRNA.	TNF-R-II; TNFR80; TNF-R75; p75; CD120b; TBPII; TNFBR; p75TNFR; TNFR2
ILMN_1799389	FBXL6	61.3141	2	10.6298	109.001	4	14.0534	2.42388	NM_012162.1	FBXL6	8	Homo sapiens F-box and leucine-rich repeat protein 6 (FBXL6), transcript variant 1, mRNA.	PP14630; FBL6
ILMN_1772359	LAPTM5	140.429	2	83.056	419.281	4	203.689	2.42189	NM_006762.1	LAPTM5	1	Homo sapiens lysosomal multispanning membrane protein 5 (LAPTM5), mRNA.	MGC125860; MGC125861
ILMN_1710495	PAPLN	91.3555	2	24.7925	197.343	4	80.6461	2.42189	NM_173462.2	PAPLN	14	Homo sapiens papilin, proteoglycan-like sulfated glycoprotein (PAPLN), mRNA.	DKFZp434F053; MGC50452
ILMN_1787461	RUNX3	202.784	2	25.1974	453.119	4	208.027	2.42189	NM_004350.1	RUNX3	1	Homo sapiens runt-related transcription factor 3 (RUNX3), transcript variant 2, mRNA.	FLJ34510; MGC16070; PEBP2aC; CBFA3; AML2
ILMN_1732053	SNRNP70	1007.65	2	212.788	1643.92	4	241.13	2.40729	NM_003089.4	SNRNP70	19	Homo sapiens small nuclear ribonucleoprotein 70kDa (U1) (SNRNP70), mRNA.	U1AP; RPU1; U1RNP; RNPU1Z; U170K
ILMN_1739587	UTY	13.7854	2	1.38271	95.4593	4	66.5276	2.4066	NM_007125.3	UTY	Y	Homo sapiens ubiquitously transcribed tetratricopeptide repeat gene, Y-linked (UTY), transcript variant 3, mRNA.	UTY1; DKFZp686L12190
ILMN_1815158	GPS2	293.833	2	50.9114	470.994	4	97.6697	2.40504	NM_004489.4	GPS2	17	Homo sapiens G protein pathway suppressor 2 (GPS2), mRNA.	MGC104294; MGC119288; MGC119289; MGC119287; AMF-1
ILMN_2330994	NKTR	75.952	2	41.3135	179.752	4	63.4174	2.40504	NM_001012651.1	NKTR	3	Homo sapiens natural killer-tumor recognition sequence (NKTR), transcript variant 2, mRNA.	DKFZp686J06106; DKFZp686G0426; p104; DKFZp686N24126; MGC90527; DKFZp686F1754
ILMN_1668345	OAF	99.3725	2	34.6188	188.146	4	47.1534	2.40504	NM_178507.2	OAF	11	Homo sapiens OAF homolog (Drosophila) (OAF), mRNA.	NS5ATP13TP2; MGC52117
ILMN_1808999	ARHGEF19	118.668	2	12.9103	192.384	4	35.7966	2.39306	NM_153213.2	ARHGEF19	1	Homo sapiens Rho guanine nucleotide exchange factor (GEF) 19 (ARHGEF19), mRNA.	WGEF; FLJ33962; RP4-733M16.1
ILMN_1821887		76.0894	2	2.83415	174.783	4	80.1954	2.39306	Hs.569948	HS.569948	19	AGENCOURT_8585572 NIH_MGC_113 Homo sapiens cDNA clone IMAGE:6302814 5, mRNA sequence
ILMN_1652806	ATP5J	291.85	2	58.1299	476.156	4	86.5024	2.38322	NM_001003703.1	ATP5J	21	Homo sapiens ATP synthase, H+ transporting, mitochondrial F0 complex, subunit F6 (ATP5J), nuclear gene encoding mitochondrial protein, transcript variant 1, mRNA.	ATP5A; CF6; F6; ATPM; ATP5
ILMN_3179038	LOC100127909	141.869	2	51.3322	334.315	4	145.383	2.37996	XM_001721243.1	LOC100127909	18	PREDICTED: Homo sapiens hypothetical protein LOC100127909 (LOC100127909), mRNA.
ILMN_1682818	TTLL3	67.8231	2	35.1669	175.856	4	75.1233	2.37732	NM_015644.2	TTLL3	3	Homo sapiens tubulin tyrosine ligase-like family, member 3 (TTLL3), transcript variant 2, mRNA.	MGC120532; MGC120530; MGC120529; FLJ13898; HOTTL; DKFZp686D076; DKFZP434B103
ILMN_3235964	HSPA7	48.5092	2	1.77643	89.9805	4	23.5755	2.36334	NR_024151.1	HSPA7	1	Homo sapiens heat shock 70kDa protein 7 (HSP70B) (HSPA7), non-coding RNA.
ILMN_1658160	FAM156A	185.61	2	4.8557	291.736	4	59.3511	2.35888	NM_014138.3	FAM156A	X	Homo sapiens family with sequence similarity 156, member A (FAM156A), mRNA.	DKFZp686B22211; PRO0659
ILMN_1759154	PABPN1	448.821	2	275.894	1136.06	4	434.938	2.35888	NM_004643.1	PABPN1	14	Homo sapiens poly(A) binding protein, nuclear 1 (PABPN1), mRNA.	OPMD; PABP2; PAB2
ILMN_1693664	POMGNT1	194.125	2	45.3428	327.521	4	67.5736	2.35888	NM_017739.1	POMGNT1	1	Homo sapiens protein O-linked mannose beta1,2-N-acetylglucosaminyltransferase (POMGNT1), mRNA.	MGAT1.2; FLJ20277; DKFZp761B182; GnTI.2; MEB
ILMN_1755737	TRABD	785.722	2	142.979	1252.44	4	48.5372	2.35888	NM_025204.2	TRABD	22	Homo sapiens TraB domain containing (TRABD), mRNA.	LP6054; PP2447; MGC110928
ILMN_1782257	METT11D1	287.513	2	49.5683	459.728	4	72.087	2.34571	NM_022734.2	METT11D1	14	Homo sapiens methyltransferase 11 domain containing 1 (METT11D1), transcript variant 2, mRNA.	FLJ20859
ILMN_1667893	TNS3	298.187	2	15.46	460.189	4	94.8334	2.34571	NM_022748.9	TNS3	7	Homo sapiens tensin 3 (TNS3), mRNA.	TENS1; FLJ13732; TEM6; MGC88434; H_NH049I23.2; FLJ35545; DKFZp686M1045; DKFZp686K12123
ILMN_1678235	KIAA1267	371.197	2	89.7774	622.428	4	108.463	2.33758	NM_015443.2	KIAA1267	17	Homo sapiens KIAA1267 (KIAA1267), mRNA.	MGC102843; DKFZP727C091; DKFZp686P06109
ILMN_2395375	GABBR1	19.3715	2	13.9736	143.318	4	102.301	2.32979	NM_021905.1	GABBR1	6	Homo sapiens gamma-aminobutyric acid (GABA) B receptor, 1 (GABBR1), transcript variant 4, mRNA.	dJ271M21.1.1; dJ271M21.1.2; GPRC3A; GABBR1-3; GABAB(1e); hGB1a; GABABR1
ILMN_1801504	RUNX1	67.7135	2	6.35588	122.144	4	40.177	2.32794	NM_001754.3	RUNX1	21	Homo sapiens runt-related transcription factor 1 (acute myeloid leukemia 1; aml1 oncogene) (RUNX1), transcript variant 1, mRNA.	AMLCR1; PEBP2aB; EVI-1; CBFA2; AML1; AML1-EVI-1
ILMN_2389876	TGFB1I1	41.3684	2	8.33865	83.2626	4	28.9086	2.31236	NM_015927.3	TGFB1I1	16	Homo sapiens transforming growth factor beta 1 induced transcript 1 (TGFB1I1), transcript variant 2, mRNA.	TSC-5; ARA55; HIC5; HIC-5
ILMN_1713751	ADAM19	68.0917	2	18.4929	222.443	4	127.975	2.31145	NM_033274.2	ADAM19	5	Homo sapiens ADAM metallopeptidase domain 19 (meltrin beta) (ADAM19), mRNA.	MADDAM; FKSG34; MLTNB
ILMN_2183409	SCARB1	45.578	2	21.1225	99.6483	4	26.2127	2.31145	NM_005505.3	SCARB1	12	Homo sapiens scavenger receptor class B, member 1 (SCARB1), mRNA.	SRB1; CD36L1; SR-BI; MGC138242; CLA-1; CLA1
ILMN_1807981	SIGIRR	124.826	2	15.8082	200.817	4	36.1804	2.3108	NM_021805.1	SIGIRR		PREDICTED: Homo sapiens single immunoglobulin and toll-interleukin 1 receptor (TIR) domain (SIGIRR), mRNA.
ILMN_3246953	FTSJD2	129.388	2	3.60154	207.446	4	31.4645	2.28935	NM_015050.2	FTSJD2	6	Homo sapiens FtsJ methyltransferase domain containing 2 (FTSJD2), mRNA.
ILMN_1761812	DMD	20.111	2	12.9196	58.7354	4	21.3036	2.28518	NM_004019.1	DMD	X	Homo sapiens dystrophin (muscular dystrophy, Duchenne and Becker types) (DMD), transcript variant Dp40, mRNA.	DXS272; DXS269; DXS230; DXS268; DXS270; DXS239; DXS142; DXS206; CMD3B; DXS164; BMD
ILMN_2347193	GSDMB	39.5668	2	13.6806	166.774	4	105.647	2.28518	NM_018530.2	GSDMB	17	Homo sapiens gasdermin B (GSDMB), transcript variant 2, mRNA.	PRO2521; PP4052
ILMN_1676986	NPIP	153.498	2	81.3236	401.411	4	177.231	2.28518	NM_006985.1	NPIP	16	Homo sapiens nuclear pore complex interacting protein (NPIP), mRNA.
ILMN_2336130	SULT1A4	29.6468	2	27.5206	122.727	4	67.3374	2.27107	NM_001017391.1	SULT1A4	16	Homo sapiens sulfotransferase family, cytosolic, 1A, phenol-preferring, member 4 (SULT1A4), transcript variant 3, mRNA.
ILMN_1804090	SLC25A10	108.351	2	4.36594	179.533	4	54.423	2.26897	NM_012140.3	SLC25A10	17	Homo sapiens solute carrier family 25 (mitochondrial carrier; dicarboxylate transporter), member 10 (SLC25A10), nuclear gene encoding mitochondrial protein, mRNA.	DIC
ILMN_1768962	AKAP8L	36.1521	2	47.4104	128.552	4	37.1498	2.26618	NM_014371.2	AKAP8L	19	Homo sapiens A kinase (PRKA) anchor protein 8-like (AKAP8L), mRNA.	HAP95; NAKAP95; DKFZp434L0650; NAKAP
ILMN_2276811	METT11D1	163.453	2	34.0725	271.161	4	34.3098	2.26618	NM_001029991.1	METT11D1	14	Homo sapiens methyltransferase 11 domain containing 1 (METT11D1), transcript variant 1, mRNA.	FLJ20859
ILMN_1720476	PHF2	188.209	2	39.7595	311.34	4	81.2867	2.26513	NM_024517.1	PHF2	9	Homo sapiens PHD finger protein 2 (PHF2), mRNA.	MGC176680; KIAA0662; GRC5; JHDM1E
ILMN_1802708	BTN3A1	49.5239	2	0.801458	153.644	4	86.6365	2.26475	NM_007048.3	BTN3A1	6	Homo sapiens butyrophilin, subfamily 3, member A1 (BTN3A1), mRNA.	BT3.1; CD277; MGC141880; BTF5
ILMN_1789196	TPM2	269.739	2	0.697631	450.294	4	147.143	2.26276	NM_213674.1	TPM2	9	Homo sapiens tropomyosin 2 (beta) (TPM2), transcript variant 2, mRNA.	AMCD1; TMSB; DA1
ILMN_1812559	SLC7A6	54.4361	2	13.0443	101.105	4	20.9714	2.25746	NM_003983.3	SLC7A6	16	Homo sapiens solute carrier family 7 (cationic amino acid transporter, y+ system), member 6 (SLC7A6), transcript variant 2, mRNA.	DKFZp686K15246; KIAA0245; LAT3; LAT-2; y+LAT-2
ILMN_3204734	LOC100134648	102.32	2	85.9399	420.323	4	243.936	2.23321	XM_001724681.1	LOC100134648	7	PREDICTED: Homo sapiens similar to hCG2024106, transcript variant 2 (LOC100134648), mRNA.
ILMN_1769129	CCL19	15.7662	2	0.617126	410.253	4	338.387	2.23249	NM_006274.2	CCL19	9	Homo sapiens chemokine (C-C motif) ligand 19 (CCL19), mRNA.	MIP3B; CKb11; MIP-3b; ELC; MGC34433; SCYA19
ILMN_1722284	LOC644297	15.4705	2	1.90114	54.5626	4	27.6695	2.23249	XM_927470.1	LOC644297	17	PREDICTED: Homo sapiens similar to Apoptosis-related protein 2 (APR-2) (LOC644297), mRNA.
ILMN_1911503		40.9852	2	14.0858	84.5882	4	19.0432	2.23153	Hs.443185	HS.443185	20	ip26b05.y1 HR85 islet Homo sapiens cDNA clone IMAGE:6218432 5, mRNA sequence
ILMN_2103591	MORC2	80.8763	2	0.0175895	135.754	4	17.2344	2.21977	NM_014941.1	MORC2	22	Homo sapiens MORC family CW-type zinc finger 2 (MORC2), mRNA.	ZCW3; ZCWCC1
ILMN_1752269	ACSS1	153.29	2	32.4224	256.726	4	74.2211	2.21519	NM_032501.2	ACSS1	20	Homo sapiens acyl-CoA synthetase short-chain family member 1 (ACSS1), nuclear gene encoding mitochondrial protein, mRNA.	AceCS2L; MGC33843; ACAS2L; FLJ45659
ILMN_2318638	TGIF1	213.822	2	44.7582	351.336	4	40.3475	2.21519	NM_170695.2	TGIF1	18	Homo sapiens TGFB-induced factor homeobox 1 (TGIF1), transcript variant 1, mRNA.	HPE4; MGC5066; MGC39747; TGIF
ILMN_1788783	TRAM2	41.3602	2	24.632	105.937	4	39.6154	2.21519	NM_012288.3	TRAM2	6	Homo sapiens translocation associated membrane protein 2 (TRAM2), mRNA.	KIAA0057
ILMN_1682781	TEAD2	186.428	2	56.2168	338.403	4	102.48	2.20105	NM_003598.1	TEAD2	19	Homo sapiens TEA domain family member 2 (TEAD2), mRNA.	ETF; TEF-4; TEF4
ILMN_1735930	KLF2	771.445	2	176.309	1265.19	4	308.066	2.17559	NM_016270.2	KLF2	19	Homo sapiens Kruppel-like factor 2 (lung) (KLF2), mRNA.	LKLF
ILMN_1723978	LGALS1	915.162	2	226.592	1946.45	4	829.399	2.17397	NM_002305.2	LGALS1	22	Homo sapiens lectin, galactoside-binding, soluble, 1 (LGALS1), mRNA.	DKFZp686E23103; GBP
ILMN_1755173	PLEKHA4	72.7627	2	38.0253	157.318	4	29.2197	2.16375	NM_020904.1	PLEKHA4	19	Homo sapiens pleckstrin homology domain containing, family A (phosphoinositide binding specific) member 4 (PLEKHA4), mRNA.	PEPP1
ILMN_1786016	CHD1L	75.6055	2	4.81973	127.833	4	19.8359	2.15312	NM_004284.2	CHD1L	1	Homo sapiens chromodomain helicase DNA binding protein 1-like (CHD1L), mRNA.	ALC1; CHDL; FLJ22530
ILMN_1808712	RNF40	252.733	2	110.757	494.431	4	60.5329	2.14581	NM_014771.2	RNF40	16	Homo sapiens ring finger protein 40 (RNF40), mRNA.	KIAA0661; DKFZp686K191; STARING; BRE1B; RBP95; MGC13051
ILMN_2299612	TMEM150A	107.934	2	6.59881	174.835	4	13.6954	2.14581	NM_001031738.1	TMEM150A	2	Homo sapiens transmembrane protein 150A (TMEM150A), transcript variant 1, mRNA.	TM6P1; FLJ90024
ILMN_1805863	WDR81	56.4602	2	44.8006	147.711	4	25.7952	2.14581	NM_152348.1	WDR81	17	Homo sapiens WD repeat domain 81 (WDR81), mRNA.	FLJ33817
ILMN_1799062	NFKB2	32.6506	2	28.1589	93.0943	4	28.9655	2.13921	NM_002502.2	NFKB2	10	Homo sapiens nuclear factor of kappa light polypeptide gene enhancer in B-cells 2 (p49/p100) (NFKB2), transcript variant 3, mRNA.	LYT10; LYT-10
ILMN_1680591	RTKN	261.876	2	69.1159	445.425	4	49.801	2.13921	NM_001015055.1	RTKN	2	Homo sapiens rhotekin (RTKN), transcript variant 2, mRNA.
ILMN_1731991	SCYL1	162.548	2	9.99015	255.075	4	55.3054	2.13188	NM_020680.2	SCYL1	11	Homo sapiens SCY1-like 1 (S. cerevisiae) (SCYL1), mRNA.	TRAP; P105; NTKL; TEIF; GKLP; NKTL; TAPK; HT019
ILMN_1770245	EPB41L5	67.301	2	5.30485	115.682	4	29.39	2.11934	NM_020909.2	EPB41L5	2	Homo sapiens erythrocyte membrane protein band 4.1 like 5 (EPB41L5), mRNA.	FLJ12957; KIAA1548; BE37
ILMN_1773780	FAM173A	164.291	2	56.2106	299.806	4	26.1122	2.11934	NM_023933.1	FAM173A	16	Homo sapiens family with sequence similarity 173, member A (FAM173A), mRNA.	MGC2494
ILMN_1807600	NPLOC4	194.748	2	89.3602	387.621	4	99.3082	2.10227	NM_017921.1	NPLOC4	17	Homo sapiens nuclear protein localization 4 homolog (S. cerevisiae) (NPLOC4), mRNA.	FLJ20657; FLJ23742; NPL4; KIAA1499
ILMN_1692785	KLHL21	220.224	2	34.3364	347.093	4	63.2879	2.09843	NM_014851.2	KLHL21	1	Homo sapiens kelch-like 21 (Drosophila) (KLHL21), mRNA.	KIAA0469; MGC99635
ILMN_3243593	LOC100008588	2379.85	2	274.355	3739.82	4	1114.29	2.09843	NR_003286.1	LOC100008588		Homo sapiens 18S ribosomal RNA (LOC100008588), non-coding RNA.
ILMN_2085862	SLC15A3	56.7476	2	5.52527	183.634	4	107.943	2.08789	NM_016582.1	SLC15A3	11	Homo sapiens solute carrier family 15, member 3 (SLC15A3), mRNA.	PTR3; OCTP; hPTR3; PHT2; FLJ26631
ILMN_3241446	ODF3B	57.632	2	27.2735	122.028	4	27.1702	2.0783	NM_001014440.2	ODF3B	22	Homo sapiens outer dense fiber of sperm tails 3B (ODF3B), mRNA.
ILMN_1690939	ECGF1	36.4602	2	28.0844	118.958	4	57.2188	2.04792	NM_001953.2	ECGF1	22	Homo sapiens endothelial cell growth factor 1 (platelet-derived) (ECGF1), mRNA.	TP; PDECGF; hPD-ECGF; MNGIE
ILMN_2146566	SFRS16	87.4793	2	3.08049	145.583	4	43.8262	2.04792	NM_007056.1	SFRS16	19	Homo sapiens splicing factor, arginine/serine-rich 16 (SFRS16), mRNA.	SWAP2; CLASP; FLJ90109
ILMN_1727642	MOGS	38.6409	2	40.9107	127.875	4	48.8318	2.04561	NM_006302.1	MOGS	2	Homo sapiens mannosyl-oligosaccharide glucosidase (MOGS), transcript variant 1, mRNA.
ILMN_1806165	HSPA6	98.8765	2	32.4401	287.859	4	157.099	2.04071	NM_002155.3	HSPA6	1	Homo sapiens heat shock 70kDa protein 6 (HSP70B') (HSPA6), mRNA.
ILMN_2251184	ERP29	136.06	2	34.6394	232.853	4	63.7257	2.02233	NM_006817.3	ERP29	12	Homo sapiens endoplasmic reticulum protein 29 (ERP29), transcript variant 1, mRNA.	C12orf8; PDI-DB; ERp31; ERp28
ILMN_1778132	C2CD2L	16.6796	2	15.5941	57.7847	4	22.2964	1.99955	NM_014807.3	C2CD2L	11	Homo sapiens C2CD2-like (C2CD2L), mRNA.	KIAA0285; DLNB23
ILMN_1677691	LOC648852	313.672	2	52.6626	492.673	4	89.6803	1.98329	XM_940430.1	LOC648852		PREDICTED: Homo sapiens hypothetical protein LOC648852 (LOC648852), mRNA.
ILMN_2409642	TRO	40.1272	2	5.94348	89.0676	4	37.3851	1.98329	NM_001039705.1	TRO	X	Homo sapiens trophinin (TRO), transcript variant 6, mRNA.	KIAA1114; MAGE-d3; MAGED3
ILMN_1701940	FAM73B	147.55	2	50.9563	269.19	4	74.0737	1.9816	NM_032809.2	FAM73B	9	Homo sapiens family with sequence similarity 73, member B (FAM73B), mRNA.	C9orf54; FLJ14596; FLJ00199
ILMN_1656868	LOC23117	2357.96	2	577.196	3914.69	4	1089.43	1.9816	XM_933731.1	LOC23117	16	PREDICTED: Homo sapiens KIAA0220-like protein, transcript variant 16 (LOC23117), mRNA.
ILMN_1714216	TSC2	134.468	2	70.0285	280.985	4	39.878	1.9816	NM_021055.1	TSC2	16	Homo sapiens tuberous sclerosis 2 (TSC2), transcript variant 4, mRNA.	TSC4; FLJ43106; LAM
ILMN_1801464	ANKFY1	58.3004	2	12.9737	105.406	4	32.5537	1.97897	NM_020740.1	ANKFY1	17	Homo sapiens ankyrin repeat and FYVE domain containing 1 (ANKFY1), transcript variant 2, mRNA.	KIAA1255; DKFZp686M19106; ANKHZN; ZFYVE14
ILMN_1853167		95.974	2	15.5095	157.751	4	18.7739	1.97897	Hs.564874	HS.564874		UI-H-DI0-auw-h-24-0-UI.s1 NCI_CGAP_DI0 Homo sapiens cDNA clone IMAGE:5875271 3, mRNA sequence
ILMN_1764577	MFNG	47.2589	2	16.1594	106.482	4	43.1316	1.97897	NM_002405.2	MFNG	22	Homo sapiens MFNG O-fucosylpeptide 3-beta-N-acetylglucosaminyltransferase (MFNG), mRNA.
ILMN_1712257	PPP2R3B	20.0491	2	27.5574	77.8127	4	27.0568	1.97897	NM_199326.1	PPP2R3B	Y	Homo sapiens protein phosphatase 2 (formerly 2A), regulatory subunit B'', beta (PPP2R3B), transcript variant 1, mRNA.	PR48; NY-REN-8; PPP2R3LY; PPP2R3L
ILMN_2061435	MEG3	31.3847	2	1.53485	214.98	4	159.517	1.97293	NR_002766.1	MEG3	14	Homo sapiens maternally expressed 3 (non-protein coding) (MEG3), transcript variant 1, non-coding RNA. XR_001346-XR_001372	PRO2160; FP504; GTL2; prebp1; FLJ31163; FLJ42589; PRO0518
ILMN_1702858	ADHFE1	114.389	2	18.8401	185.589	4	44.2514	1.95414	NM_144650.1	ADHFE1	8	Homo sapiens alcohol dehydrogenase, iron containing, 1 (ADHFE1), nuclear gene encoding mitochondrial protein, mRNA.	HOT; FLJ32430; ADH8; MGC48605; HMFT2263
ILMN_1705783	NXF1	548.124	2	258.241	1084.35	4	184.101	1.95414	NM_006362.3	NXF1	11	Homo sapiens nuclear RNA export factor 1 (NXF1), transcript variant 2, mRNA.	MEX67; TAP; DKFZp667O0311
ILMN_1814074	PHKA2	220.297	2	16.6761	338.415	4	55.9865	1.95414	NM_000292.1	PHKA2	X	Homo sapiens phosphorylase kinase, alpha 2 (liver) (PHKA2), mRNA.	PYKL; XLG; PYK; XLG2; PHK
ILMN_1743205	ABCA7	147.844	2	60.2148	282.039	4	65.1842	1.93912	NM_019112.2	ABCA7	19	Homo sapiens ATP-binding cassette, sub-family A (ABC1), member 7 (ABCA7), mRNA.	ABCA-SSN; ABCX; FLJ40025
ILMN_2345908	DDX11	52.885	2	23.2917	109.767	4	17.305	1.93912	NM_030653.3	DDX11	12	Homo sapiens DEAD/H (Asp-Glu-Ala-Asp/His) box polypeptide 11 (CHL1-like helicase homolog, S. cerevisiae) (DDX11), transcript variant 1, mRNA.	CHL1; KRG2; MGC9335; CHLR1; MGC133249
ILMN_1769383	GIMAP5	31.1307	2	13.1571	78.1757	4	32.5518	1.93912	NM_018384.3	GIMAP5	7	Homo sapiens GTPase, IMAP family member 5 (GIMAP5), mRNA.	HIMAP3; IAN5; FLJ11296; hIAN5; IAN4L1; IMAP3; IAN4
ILMN_1680774	LOC730994	124.117	2	25.7019	211.581	4	65.4331	1.93912	NM_001033053.1	LOC730994		PREDICTED: Homo sapiens similar to NACHT, leucine rich repeat and PYD (pyrin domain) containing 1, transcript variant 1 (LOC730994), mRNA.
ILMN_2151368	NOL12	252.938	2	33.3179	389.128	4	73.7079	1.93912	NM_024313.2	NOL12	22	Homo sapiens nucleolar protein 12 (NOL12), mRNA.	RRP17; MGC3731; FLJ34609; Nop25; dJ37E16.7
ILMN_1663716	PCDH21	96.1622	2	16.7368	171.644	4	59.4296	1.93912	NM_033100.1	PCDH21	10	Homo sapiens protocadherin 21 (PCDH21), mRNA.	DKFZp434A132; KIAA1775
ILMN_1701711	BRD8	137.817	2	13.5957	216.795	4	50.4468	1.93701	NM_183359.1	BRD8	5	Homo sapiens bromodomain containing 8 (BRD8), transcript variant 3, mRNA.	SMAP; p120; SMAP2
ILMN_1686610	APBA3	108.369	2	22.8564	181.271	4	30.3748	1.93496	NM_004886.3	APBA3	19	Homo sapiens amyloid beta (A4) precursor protein-binding, family A, member 3 (APBA3), mRNA.	MGC:15815; X11L2; mint3
ILMN_2147105	LOC440348	236.671	2	62.0315	500.123	4	213.804	1.93496	NM_001018059.2	LOC440348	16	Homo sapiens similar to nuclear pore complex interacting protein (LOC440348), mRNA.	A-761H5.4
ILMN_2117716	SFRS17A	477.941	2	198.325	903.334	4	245.431	1.93496	NM_005088.2	SFRS17A	Y	Homo sapiens splicing factor, arginine/serine-rich 17A (SFRS17A), transcript variant 1, mRNA.	CXYorf3; DXYS155E; MGC39904; XE7; MGC125365; 721P; CCDC133; MGC125366; XE7Y
ILMN_1791754	CPT1B	13.1038	2	9.31751	56.9932	4	31.848	1.93443	NM_152246.1	CPT1B	22	Homo sapiens carnitine palmitoyltransferase 1B (muscle) (CPT1B), nuclear gene encoding mitochondrial protein, transcript variant 3, mRNA.	CPT1-M; KIAA1670; M-CPT1
ILMN_1705231	SLCO2A1	330.647	2	42.2635	504.386	4	77.2545	1.93443	NM_005630.1	SLCO2A1	3	Homo sapiens solute carrier organic anion transporter family, member 2A1 (SLCO2A1), mRNA.	OATP2A1; PGT; SLC21A2
ILMN_1804938	GPR175	127.514	2	19.6723	203.863	4	30.337	1.93167	NM_016372.1	GPR175	3	Homo sapiens G protein-coupled receptor 175 (GPR175), mRNA.	FLJ32197; TPRA40
ILMN_1667551	GUSBL1	180.676	2	55.0003	350.171	4	126.254	1.92082	XM_932770.1	GUSBL1	6	Homo sapiens glucuronidase, beta-like 1 (GUSBL1), non-coding RNA.	bA239L20.5; SMAC3L; bGLU-Lp; b55C20.1; GUSBP4; bA239L20.1; SMAC3L2; SMA3-L; GUSBP2
ILMN_1763640	KIAA1602	130.254	2	64.9358	270.878	4	81.3368	1.92082	XM_035497.14	KIAA1602	12	Homo sapiens KIAA1602 (KIAA1602), mRNA.	FP1193
ILMN_1770800	PODN	16.3889	2	5.20998	51.8455	4	24.7405	1.92082	NM_153703.3	PODN	1	Homo sapiens podocan (PODN), mRNA.	SLRR5A; PCAN; MGC24995
ILMN_1808568	PYCR2	221.331	2	27.8607	340.021	4	92.5829	1.92082	NM_013328.2	PYCR2	1	Homo sapiens pyrroline-5-carboxylate reductase family, member 2 (PYCR2), mRNA.	P5CR2
ILMN_1765851	TRADD	180.644	2	59.5076	322.306	4	37.5558	1.92082	NM_003789.2	TRADD	16	Homo sapiens TNFRSF1A-associated via death domain (TRADD), transcript variant 1, mRNA.	MGC11078; Hs.89862
ILMN_1745784	ZNF324	162.1	2	30.464	261.24	4	44.1073	1.90417	NM_014347.1	ZNF324	19	Homo sapiens zinc finger protein 324 (ZNF324), mRNA.	ZF5128; ZNF324A
ILMN_2094332	CYorf15B	10.053	2	3.45914	44.6343	4	24.1149	1.8906	NM_032576.2	CYORF15B	Y	Homo sapiens chromosome Y open reading frame 15B (CYorf15B), mRNA.
ILMN_1730995	AFAP1L2	173.97	2	65.8127	353.161	4	126.99	1.88763	NM_001001936.1	AFAP1L2	10	Homo sapiens actin filament associated protein 1-like 2 (AFAP1L2), transcript variant 1, mRNA.	FLJ14564; XB130; KIAA1914
ILMN_2271627	ATXN2L	15.2103	2	8.95172	62.3986	4	35.7257	1.88763	NM_007245.2	ATXN2L	16	Homo sapiens ataxin 2-like (ATXN2L), transcript variant A, mRNA.	A2LP; A2LG; A2RP; A2D
ILMN_1772964	CCL8	23.9051	2	1.79292	92.4283	4	57.2956	1.88763	NM_005623.2	CCL8	17	Homo sapiens chemokine (C-C motif) ligand 8 (CCL8), mRNA.	HC14; MCP2; SCYA10; SCYA8; MCP-2
ILMN_1701114	GBP1	123.942	2	9.36474	223.457	4	82.933	1.88763	NM_002053.1	GBP1	1	Homo sapiens guanylate binding protein 1, interferon-inducible, 67kDa (GBP1), mRNA.
ILMN_1762549	ORAOV1	147.202	2	45.5169	259.593	4	65.9884	1.88763	NM_153451.2	ORAOV1	11	Homo sapiens oral cancer overexpressed 1 (ORAOV1), mRNA.	TAOS1
ILMN_1754858	PASK	32.1781	2	13.0294	71.1734	4	23.3059	1.88763	NM_015148.2	PASK	2	Homo sapiens PAS domain containing serine/threonine kinase (PASK), mRNA.	KIAA0135; STK37; PASKIN; DKFZp686P2031; DKFZP434O051
ILMN_1810910	CFH	94.5673	2	5.50935	153.269	4	29.037	1.8839	NM_001014975.1	CFH	1	Homo sapiens complement factor H (CFH), transcript variant 2, mRNA.	HUS; MGC88246; HF1; FH; ARMD4; ARMS1; HF; CFHL3; FHL1; HF2
ILMN_1739199	FAM39DP	215.881	2	29.5481	351.415	4	111.159	1.8839	NM_182905.1	FAM39DP		Homo sapiens family with sequence similarity 39, member D pseudogene (FAM39DP) on chromosome 15.	FLJ25222
ILMN_2396571	GPR108	158.06	2	25.2842	250.09	4	51.0253	1.8839	NM_001080452.1	GPR108	19	Homo sapiens G protein-coupled receptor 108 (GPR108), transcript variant 1, mRNA.	LUSTR2; MGC14393
ILMN_1660923	HCG4	227.381	2	63.949	634.39	4	348.066	1.8839	XR_001115.1	HCG4	6	Homo sapiens HLA complex group 4 (HCG4), non-coding RNA.	HCGIV.9
ILMN_1673649	HYOU1	67.505	2	39.7844	150.858	4	32.9284	1.8839	NM_006389.2	HYOU1	11	Homo sapiens hypoxia up-regulated 1 (HYOU1), mRNA.	DKFZp686N08236; ORP150
ILMN_1691731	PARP14	130.853	2	31.4648	322.148	4	162.457	1.8839	NM_017554.1	PARP14	3	Homo sapiens poly (ADP-ribose) polymerase family, member 14 (PARP14), mRNA.	KIAA1268; BAL2
ILMN_2119535	RIPK1	223.234	2	3.53718	341.133	4	50.8915	1.8839	NM_003804.3	RIPK1	6	Homo sapiens receptor (TNFRSF)-interacting serine-threonine kinase 1 (RIPK1), mRNA.	RIP; FLJ39204; RIP1
ILMN_1801101	ZBTB48	161.894	2	23.1536	253.343	4	59.5404	1.8839	NM_005341.1	ZBTB48	1	Homo sapiens zinc finger and BTB domain containing 48 (ZBTB48), mRNA.	pp9964; HKR3
ILMN_1768181	TOR3A	84.7772	2	9.47578	139.23	4	22.4165	1.8839	NM_022371.2	TOR3A	1	Homo sapiens torsin family 3, member A (TOR3A), mRNA.	FLJ22345; ADIR; MGC111104; ADIR2
ILMN_1766803	TUBGCP6	97.5072	2	24.9403	207.371	4	88.9632	1.8839	NM_020461.3	TUBGCP6	22	Homo sapiens tubulin, gamma complex associated protein 6 (TUBGCP6), mRNA.	GCP6
ILMN_2364852	BTN2A1	187.215	2	47.8819	328.01	4	103.294	1.88032	NM_007049.2	BTN2A1	6	Homo sapiens butyrophilin, subfamily 2, member A1 (BTN2A1), transcript variant 1, mRNA.	BK14H9.1; BTF1; FLJ36567; DJ3E1.1; BT2.1
ILMN_1671839	TAF1C	672.092	2	9.1653	1003.5	4	256.38	1.88032	NM_139353.1	TAF1C	16	Homo sapiens TATA box binding protein (TBP)-associated factor, RNA polymerase I, C, 110kDa (TAF1C), transcript variant 2, mRNA.	SL1; MGC:39976; TAFI95; TAFI110
ILMN_1814044	CABIN1	51.2393	2	27.6204	113.005	4	27.1422	1.877	NM_012295.2	CABIN1	22	Homo sapiens calcineurin binding protein 1 (CABIN1), mRNA.	KIAA0330; CAIN
ILMN_1722898	SFRP2	186.534	2	24.7965	374.034	4	161.547	1.877	NM_003013.2	SFRP2	4	Homo sapiens secreted frizzled-related protein 2 (SFRP2), mRNA.	SDF-5; FRP-2; SARP1
ILMN_1662026	BTK	37.9303	2	6.73572	78.2139	4	29.1981	1.87294	NM_000061.1	BTK	X	Homo sapiens Bruton agammaglobulinemia tyrosine kinase (BTK), mRNA.	MGC126261; ATK; XLA; IMD1; AT; BPK; AGMX1; PSCTK1; MGC126262
ILMN_1814823	FTL	2610.26	2	794.199	4470.4	4	281.838	1.87294	NM_000146.3	FTL	19	Homo sapiens ferritin, light polypeptide (FTL), mRNA.	MGC71996
ILMN_1689119	ZC3H5	226.741	2	17.0404	345.942	4	58.0814	1.86289	XM_036115.7	ZC3H5		PREDICTED: Homo sapiens zinc finger CCCH-type containing 5 (ZC3H5), mRNA.
ILMN_1668743	LOC728069	67.1086	2	4.26248	113.852	4	34.4416	1.85786	NM_145058.1	LOC728069	12	PREDICTED: Homo sapiens hypothetical LOC728069 (LOC728069), mRNA.
ILMN_1705442	CMTM3	211.958	2	9.61381	324.134	4	65.9681	1.85096	NM_181555.1	CMTM3	16	Homo sapiens CKLF-like MARVEL transmembrane domain containing 3 (CMTM3), transcript variant 1, mRNA.	BNAS2; CKLFSF3; FLJ31762; MGC51956
ILMN_1791820	ZNF768	24.2995	2	5.07943	54.5814	4	15.6406	1.84668	NM_024671.2	ZNF768	16	Homo sapiens zinc finger protein 768 (ZNF768), mRNA.	FLJ23436
ILMN_1705991	GUSBL1	98.4253	2	10.7309	171.718	4	59.5633	1.83747	XM_930772.1	GUSBL1	6	Homo sapiens glucuronidase, beta-like 1 (GUSBL1), non-coding RNA.	bA239L20.5; SMAC3L; bGLU-Lp; b55C20.1; GUSBP4; bA239L20.1; SMAC3L2; SMA3-L; GUSBP2
ILMN_1824898	LOC728653	66.8839	2	17.0403	154.354	4	71.9073	1.82343	Hs.547856	LOC728653	X	PREDICTED: Homo sapiens hypothetical protein LOC728653 (LOC728653), mRNA.
ILMN_1751028	SERPINH1	71.2664	2	23.6556	181.857	4	90.9533	1.81397	NM_001235.2	SERPINH1	11	Homo sapiens serpin peptidase inhibitor, clade H (heat shock protein 47), member 1, (collagen binding protein 1) (SERPINH1), mRNA.	RA-A47; AsTP3; PIG14; gp46; CBP1; PPROM; HSP47; SERPINH2; CBP2
ILMN_1674560	GBA2	89.923	2	4.55297	146.129	4	11.0219	1.80805	NM_020944.2	GBA2	9	Homo sapiens glucosidase, beta (bile acid) 2 (GBA2), mRNA.	AD035; KIAA1605; MGC16895; DKFZp762K054
ILMN_1723684	DARC	184.268	2	190.858	546.917	4	176.943	1.79693	NM_002036.2	DARC	1	Homo sapiens Duffy blood group, chemokine receptor (DARC), transcript variant 2, mRNA.	FY; Dfy; WBCQ1; CCBP1; GPD; CD234
ILMN_3188110	C19orf60	297.985	2	131.74	572.625	4	100.685	1.7955	NM_001100419.1	C19ORF60	19	Homo sapiens chromosome 19 open reading frame 60 (C19orf60), transcript variant 2, mRNA.	FLJ20850; FLJ37391; FLJ30108; FLJ34606
ILMN_2111739	MAN2C1	70.4488	2	80.0583	217.14	4	63.1512	1.7955	NM_006715.2	MAN2C1	15	Homo sapiens mannosidase, alpha, class 2C, member 1 (MAN2C1), mRNA.	MAN6A8; DKFZp686E23167; MANA1; MANA; MGC87979
ILMN_1808587	ZFHX3	92.6251	2	14.593	150.898	4	23.1045	1.7955	NM_006885.2	ZFHX3	16	Homo sapiens zinc finger homeobox 3 (ZFHX3), transcript variant A, mRNA.	ATBF1; ZFHX3; ATBT
ILMN_2066124	AFG3L2	780.114	2	86.454	1160.32	4	188.641	1.78105	NM_006796.1	AFG3L2	18	Homo sapiens AFG3 ATPase family gene 3-like 2 (yeast) (AFG3L2), nuclear gene encoding mitochondrial protein, mRNA.	FLJ25993
ILMN_1751958	NSUN5	146.047	2	19.2787	227.274	4	22.6413	1.77657	NM_148956.1	NSUN5	7	Homo sapiens NOL1/NOP2/Sun domain family, member 5 (NSUN5), transcript variant 1, mRNA.	p120; FLJ10267; WBSCR20; p120 (NOL1); MGC986; WBSCR20A; (NOL1); NOL1R; NSUN5A
ILMN_2391150	FILIP1L	85.452	2	14.2477	140.75	4	23.0148	1.76144	NM_001042459.1	FILIP1L	3	Homo sapiens filamin A interacting protein 1-like (FILIP1L), transcript variant 3, mRNA.	DOC-1; GIP90; DOC1
ILMN_1780057	RENBP	21.0763	2	20.9725	84.2697	4	44.8251	1.76139	NM_002910.4	RENBP	X	Homo sapiens renin binding protein (RENBP), mRNA.	RNBP; RBP
ILMN_2337955	ZMAT5	53.1821	2	26.1914	112.765	4	29.6171	1.75996	NM_019103.2	ZMAT5	22	Homo sapiens zinc finger, matrin type 5 (ZMAT5), transcript variant 1, mRNA.
ILMN_1688480	CCND1	2287.94	2	679.774	3878.47	4	995.592	1.75993	NM_053056.1	CCND1	11	Homo sapiens cyclin D1 (CCND1), mRNA.	PRAD1; D11S287E; BCL1; U21B31
ILMN_2388507	AKT1	639.087	2	38.2148	950.049	4	55.7942	1.74911	NM_001014432.1	AKT1	14	Homo sapiens v-akt murine thymoma viral oncogene homolog 1 (AKT1), transcript variant 2, mRNA.	RAC; MGC99656; PRKBA; RAC-ALPHA; PKB; AKT
ILMN_1731206	NKD2	53.4384	2	9.05316	162.96	4	95.5852	1.74911	NM_033120.2	NKD2	5	Homo sapiens naked cuticle homolog 2 (Drosophila) (NKD2), mRNA.	Naked2
ILMN_1765371	LUC7L	176.334	2	20.3022	270.795	4	46.6071	1.74678	NM_018032.3	LUC7L	16	Homo sapiens LUC7-like (S. cerevisiae) (LUC7L), transcript variant 1, mRNA.	FLJ10231; LUC7B1; LUC7-LIKE; SR+89
ILMN_1651776	FHOD1	90.8573	2	35.8886	188.812	4	69.4945	1.74255	NM_013241.1	FHOD1	16	Homo sapiens formin homology 2 domain containing 1 (FHOD1), mRNA.	FHOS
ILMN_1763882	LOC644634	37.73	2	3.09424	72.3348	4	22.6808	1.74255	NM_001013644.1	LOC644634	1	PREDICTED: Homo sapiens hypothetical LOC644634, transcript variant 1 (LOC644634), mRNA.
ILMN_1811560	SF4	433.331	2	1.36766	746.648	4	271.738	1.74255	NM_021164.2	SF4	19	Homo sapiens splicing factor 4 (SF4), transcript variant b, mRNA.	F23858; DKFZp434E2216; RBP
ILMN_3236765	UPLP	2517.48	2	452.222	3889.03	4	873.032	1.72734	NM_001114403.1	UPLP		Homo sapiens uroplakin-like protein (UPLP), mRNA.
ILMN_1856315		97.0884	2	12.9656	193.663	4	82.6432	1.72364	Hs.473191	HS.473191		Homo sapiens cDNA FLJ34428 fis, clone HLUNG2000761
ILMN_1799672	CROCC	40.367	2	0.790697	75.8275	4	18.8546	1.71283	NM_014675.2	CROCC	1	Homo sapiens ciliary rootlet coiled-coil, rootletin (CROCC), mRNA.	KIAA0445
ILMN_1844692	FOXO3	407.475	2	32.2715	608.587	4	164.082	1.71274	Hs.534279	FOXO3	6	Homo sapiens forkhead box O3 (FOXO3), transcript variant 2, mRNA.	FOXO2; FKHRL1; AF6q21; DKFZp781A0677; MGC12739; FKHRL1P2; MGC31925; FOXO3A
ILMN_2410783	GAA	31.16	2	36.1059	100.213	4	13.4209	1.70273	NM_001079804.1	GAA	17	Homo sapiens glucosidase, alpha; acid (GAA), transcript variant 3, mRNA.	LYAG
ILMN_2227533	ABHD14B	88.1954	2	0.962672	142.92	4	19.0015	1.69356	NM_032750.1	ABHD14B	3	Homo sapiens abhydrolase domain containing 14B (ABHD14B), mRNA.	CIB; MGC15429
ILMN_2370882	ACSL5	27.9702	2	5.42323	67.9725	4	30.0221	1.69335	NM_203379.1	ACSL5	10	Homo sapiens acyl-CoA synthetase long-chain family member 5 (ACSL5), transcript variant 2, mRNA.	ACS2; FACL5; ACS5
ILMN_1685625	UCP2	64.0298	2	54.3192	261.745	4	159.683	1.67836	NM_003355.2	UCP2	11	Homo sapiens uncoupling protein 2 (mitochondrial, proton carrier) (UCP2), nuclear gene encoding mitochondrial protein, mRNA.	SLC25A8; UCPH
ILMN_3304111	LOC729978	2738.97	2	912.054	4760.18	4	1236.91	1.6702	XM_001723016.1	LOC729978	16	PREDICTED: Homo sapiens similar to LOC339047 protein, transcript variant 2 (LOC729978), mRNA.
ILMN_2160005	NUMA1	380.515	2	209.597	787.979	4	36.4983	1.6702	NM_006185.2	NUMA1	11	Homo sapiens nuclear mitotic apparatus protein 1 (NUMA1), mRNA.	NUMA
ILMN_1711823	C17orf70	349.719	2	102.445	592.735	4	114.469	1.66681	NM_025161.3	C17ORF70	17	Homo sapiens chromosome 17 open reading frame 70 (C17orf70), mRNA.	FAAP100; FLJ30151; FLJ22175
ILMN_1777519	ITGB7	266.177	2	21.9858	558.954	4	259.739	1.66186	NM_000889.1	ITGB7	12	Homo sapiens integrin, beta 7 (ITGB7), mRNA.
ILMN_2358202	ARS2	1205.19	2	24.3028	1777.04	4	193.241	1.65788	NM_015908.4	ARS2	7	Homo sapiens arsenate resistance protein 2 (ARS2), transcript variant 1, mRNA.	ASR2; MGC126427
ILMN_1736751	VPS26B	144.038	2	21.1769	225.043	4	19.4582	1.65788	NM_052875.2	VPS26B	11	Homo sapiens vacuolar protein sorting 26 homolog B (S. pombe) (VPS26B), mRNA.	Pep8b; MGC10485
ILMN_1698484	RHOV	35.6897	2	33.5729	122.803	4	60.2333	1.65078	NM_133639.2	RHOV	15	Homo sapiens ras homolog gene family, member V (RHOV), mRNA.	Chp; WRCH2; ARHV
ILMN_1679262	DPYSL3	758.888	2	383.113	1512.27	4	311.893	1.65007	NM_001387.2	DPYSL3	5	Homo sapiens dihydropyrimidinase-like 3 (DPYSL3), mRNA.	DRP3; CRMP4; ULIP; DRP-3; CRMP-4
ILMN_1789492	ZDHHC8	804.595	2	62.337	1388.71	4	512.523	1.65007	NM_013373.2	ZDHHC8	22	Homo sapiens zinc finger, DHHC-type containing 8 (ZDHHC8), mRNA.	ZNF378; ZDHHCL1
ILMN_1811682	CYLN2	52.3639	2	33.7493	121.574	4	5.74743	1.63469	NM_032421.1	CYLN2	7	Homo sapiens cytoplasmic linker 2 (CYLN2), transcript variant 2, mRNA.	CLIP-115; WSCR4; MGC11333; KIAA0291; CLIP2; WBSCR4; CLIP
ILMN_1810891	ZNF629	194.846	2	15.9635	296.537	4	73.7289	1.63251	XM_034819.6	ZNF629	16	PREDICTED: Homo sapiens zinc finger protein 629 (ZNF629), mRNA.
ILMN_3266186	HDAC7	18.4349	2	22.0683	77.5796	4	39.8031	1.62194	NM_001098416.2	HDAC7	12	Homo sapiens histone deacetylase 7 (HDAC7), transcript variant 4, mRNA.	DKFZP586J0917; FLJ99588; HDAC7A; HD7A
ILMN_1802380	RERE	379.131	2	89.0276	612.5	4	115.54	1.62052	NM_012102.2	RERE	1	Homo sapiens arginine-glutamic acid dipeptide (RE) repeats (RERE), transcript variant 3, mRNA.	ARP; ATN1L; ARG; KIAA0458; DNB1; FLJ38775
ILMN_2093748	ZNF669	226.673	2	23.1358	351.793	4	105.044	1.62052	NM_024804.1	ZNF669	1	Homo sapiens zinc finger protein 669 (ZNF669), mRNA.	FLJ12606
ILMN_1660368	TRRAP	553.991	2	118.551	878.25	4	86.0645	1.62052	NM_003496.1	TRRAP	7	Homo sapiens transformation/transcription domain-associated protein (TRRAP), mRNA.	PAF400; STAF40; Tra1; FLJ10671; PAF350/400; TR-AP
ILMN_1765704	CDC2L1	32.622	2	14.4883	71.7419	4	22.3501	1.61714	NM_033493.1	CDC2L1	1	Homo sapiens cell division cycle 2-like 1 (PITSLRE proteins) (CDC2L1), transcript variant 8, mRNA.	p58CDC2L1; CDK11-p46; CLK-1; CDK11-p110; PK58; CDK11-p58; p58CLK-1; p58
ILMN_1665428	GSDMD	140.456	2	48.0731	250.895	4	46.932	1.61264	NM_024736.4	GSDMD	8	Homo sapiens gasdermin D (GSDMD), mRNA.	FLJ12150; FKSG10; DF5L
ILMN_1651692	STK10	47.0081	2	10.7302	86.1792	4	25.3429	1.61264	NM_005990.2	STK10	5	Homo sapiens serine/threonine kinase 10 (STK10), mRNA.	PRO2729; LOK
ILMN_1716973	POLM	48.9401	2	25.3748	105.453	4	17.1288	1.60773	NM_013284.1	POLM	7	Homo sapiens polymerase (DNA directed), mu (POLM), mRNA.	Tdt-N
ILMN_2305721	POMT1	92.81	2	36.6697	175.075	4	30.3898	1.57952	NM_007171.3	POMT1	9	Homo sapiens protein-O-mannosyltransferase 1 (POMT1), transcript variant 1, mRNA.	FLJ37239; LGMD2K; RT
ILMN_1718972	MFSD3	218.078	2	17.8803	329.484	4	87.988	1.56892	NM_138431.1	MFSD3	8	Homo sapiens major facilitator superfamily domain containing 3 (MFSD3), mRNA.
ILMN_1746257	DAZAP1	324.765	2	101.894	557.38	4	71.5919	1.56216	NM_018959.2	DAZAP1	19	Homo sapiens DAZ associated protein 1 (DAZAP1), transcript variant 1, mRNA.	MGC19907
ILMN_1752802	CLPTM1L	329.537	2	199.524	706.118	4	48.79	1.56024	NM_030782.2	CLPTM1L	5	Homo sapiens CLPTM1-like (CLPTM1L), mRNA.	DKFZp666M1010; FLJ14400; CRR9; DKFZP761M2324
ILMN_1785272	COL1A2	233.871	2	19.3881	1266.73	4	938.727	1.56024	NM_000089.3	COL1A2	7	Homo sapiens collagen, type I, alpha 2 (COL1A2), mRNA.	OI4
ILMN_1738699	FXR2	84.201	2	12.098	136.394	4	14.8779	1.56024	NM_004860.2	FXR2	17	Homo sapiens fragile X mental retardation, autosomal homolog 2 (FXR2), mRNA.	FMR1L2
ILMN_1701247	LOC132241	150.002	2	10.7094	230.745	4	63.0014	1.56024	XM_379215.2	LOC132241	3	PREDICTED: Homo sapiens hypothetical protein LOC132241, transcript variant 1 (LOC132241), mRNA.
ILMN_3245476	PHRF1	738.983	2	15.1587	1088.98	4	162.454	1.56024	NM_020901.1	PHRF1	11	Homo sapiens PHD and ring finger domains 1 (PHRF1), mRNA.
ILMN_2142185	CLEC14A	115.593	2	17.6693	182.652	4	51.0532	1.55247	NM_175060.1	CLEC14A	14	Homo sapiens C-type lectin domain family 14, member A (CLEC14A), mRNA.	C14orf27; CEG1
ILMN_2318643	TGIF1	85.2679	2	18.5096	143.097	4	21.4705	1.54661	NM_170695.2	TGIF1	18	Homo sapiens TGFB-induced factor homeobox 1 (TGIF1), transcript variant 1, mRNA.	HPE4; MGC5066; MGC39747; TGIF
ILMN_1795026	FAM189B	375.348	2	60.8723	574.009	4	40.7687	1.53943	NM_006589.2	FAM189B	1	Homo sapiens family with sequence similarity 189, member B (FAM189B), transcript variant 1, mRNA.	cote 1; COTE1
ILMN_1721411	PARP10	18.7316	2	3.74418	58.0973	4	30.3002	1.53943	NM_032789.1	PARP10		PREDICTED: Homo sapiens poly (ADP-ribose) polymerase family, member 10 (PARP10), mRNA.
ILMN_2307032	OSBPL5	133.699	2	41.1304	232.291	4	54.6629	1.53537	NM_145638.1	OSBPL5	11	Homo sapiens oxysterol binding protein-like 5 (OSBPL5), transcript variant 2, mRNA.	ORP5; FLJ42929; OBPH1
ILMN_1788250	LDOC1	148.942	2	29.0796	241.231	4	71.3569	1.5327	NM_012317.2	LDOC1	X	Homo sapiens leucine zipper, down-regulated in cancer 1 (LDOC1), mRNA.	Mart7; Mar7; BCUR1
ILMN_1701603	ALPL	23.4239	2	5.62803	62.7548	4	30.148	1.51395	NM_000478.2	ALPL	1	Homo sapiens alkaline phosphatase, liver/bone/kidney (ALPL), transcript variant 1, mRNA.	TNSALP; HOPS; FLJ40094; AP-TNAP; TNAP; MGC161443
ILMN_1686988	ST5	23.7803	2	3.32449	52.8607	4	15.4134	1.51395	NM_213618.1	ST5	11	Homo sapiens suppression of tumorigenicity 5 (ST5), transcript variant 3, mRNA.	HTS1; MGC33090; DENND2B; p126
ILMN_1741594	CLCN6	49.8721	2	5.01179	88.0367	4	18.5647	1.48921	NM_021737.1	CLCN6	1	Homo sapiens chloride channel 6 (CLCN6), transcript variant ClC-6d, mRNA.	KIAA0046; CLC-6
ILMN_2370872	GRINA	242.293	2	34.4982	368.257	4	51.9011	1.488	NM_001009184.1	GRINA	8	Homo sapiens glutamate receptor, ionotropic, N-methyl D-aspartate-associated protein 1 (glutamate binding) (GRINA), transcript variant 2, mRNA.	HNRGW; NMDARA1; TMBIM3; MGC99687
ILMN_2397750	IVNS1ABP	288.566	2	65.9751	463.022	4	87.3243	1.47445	NM_006469.4	IVNS1ABP	1	Homo sapiens influenza virus NS1A binding protein (IVNS1ABP), mRNA.	FLJ36593; FLJ35593; KIAA0850; FLARA3; FLJ10069; NS1-BP; NS-1; DKFZp686K06216; ND1; HSPC068; FLJ10962; FLJ10411; NS1BP
ILMN_1694878	LOC644979	35.3567	2	7.64941	88.2988	4	43.9217	1.47445	XM_939583.1	LOC644979	19	PREDICTED: Homo sapiens hypothetical LOC644979 (LOC644979), mRNA.
ILMN_1727689	TNFAIP2	117.891	2	124.174	339.399	4	100.004	1.47419	NM_006291.2	TNFAIP2	14	Homo sapiens tumor necrosis factor, alpha-induced protein 2 (TNFAIP2), mRNA.	B94
ILMN_3280842	LOC149501	38.912	2	6.1558	79.1069	4	30.4699	1.47141	XR_017100.2	LOC149501	1	PREDICTED: Homo sapiens misc_RNA (LOC149501), miscRNA.
ILMN_1813191	LOC653080	94.7472	2	21.6299	158.314	4	34.3716	1.47141	XM_925939.1	LOC653080	5	PREDICTED: Homo sapiens similar to Beta-glucuronidase precursor (LOC653080), misc RNA.
ILMN_1728845	SMARCD1	512.376	2	77.299	773.562	4	71.5906	1.47141	NM_003076.3	SMARCD1	12	Homo sapiens SWI/SNF related, matrix associated, actin dependent regulator of chromatin, subfamily d, member 1 (SMARCD1), transcript variant 1, mRNA.	Rsc6p; BAF60A; CRACD1
ILMN_1734655	ATG9B	117.265	2	25.9814	393.565	4	249.874	1.4697	NM_173681.3	ATG9B	7	Homo sapiens ATG9 autophagy related 9 homolog B (S. cerevisiae) (ATG9B), mRNA.	NOS3AS; SONE; APG9L2
ILMN_2089977	FKBP9L	481.265	2	39.6174	710.557	4	75.26	1.46877	NM_182827.1	FKBP9L	7	Homo sapiens FK506 binding protein 9-like (FKBP9L), mRNA.	MGC20531; FKBP9
ILMN_3245057	ASAP1	614.207	2	2.65843	903.919	4	211.907	1.46814	NM_018482.2	ASAP1	8	Homo sapiens ArfGAP with SH3 domain, ankyrin repeat and PH domain 1 (ASAP1), mRNA.	ZG14P; AMAP1; PAG2; ASAP1; PAP; CENTB4; KIAA1249
ILMN_1694731	CLCN7	841.939	2	11.7644	1235.56	4	195.508	1.46814	NM_001287.3	CLCN7	16	Homo sapiens chloride channel 7 (CLCN7), mRNA.	CLC-7; FLJ39644; OPTA2; FLJ46423; CLC7; FLJ26686
ILMN_1802646	EPHB6	159.314	2	18.7228	243.18	4	56.9212	1.45105	NM_004445.2	EPHB6	7	Homo sapiens EPH receptor B6 (EPHB6), mRNA.	MGC129910; MGC129911; HEP
ILMN_3240173	MTSS1L	22.0267	2	8.92106	52.4795	4	17.9211	1.42974	NM_138383.2	MTSS1L	16	Homo sapiens metastasis suppressor 1-like (MTSS1L), mRNA.
ILMN_1743767	ZNF446	41.0977	2	9.10594	76.5501	4	10.3642	1.42974	NM_017908.1	ZNF446	19	Homo sapiens zinc finger protein 446 (ZNF446), mRNA.	ZKSCAN20; FLJ20626; ZSCAN30
ILMN_2307861	COL6A3	152.166	2	68.8338	579.854	4	381.049	1.42329	NM_004369.2	COL6A3	2	Homo sapiens collagen, type VI, alpha 3 (COL6A3), transcript variant 1, mRNA.	DKFZp686K04147; FLJ34702; DKFZp686D23123
ILMN_1722223	LOC728452	20.1637	2	1.69011	67.5276	4	39.0567	1.42329	XM_932756.1	LOC728452	5	PREDICTED: Homo sapiens similar to nuclear pore membrane protein 121 (LOC728452), mRNA.
ILMN_1714438	MUTYH	163.103	2	35.2083	262.14	4	30.4812	1.42329	NM_012222.1	MUTYH	1	Homo sapiens mutY homolog (E. coli) (MUTYH), transcript variant gamma2, mRNA.	MGC4416; MYH
ILMN_1709101	AKAP13	86.0974	2	53.1887	188.797	4	47.274	1.42294	NM_007200.3	AKAP13	15	Homo sapiens A kinase (PRKA) anchor protein 13 (AKAP13), transcript variant 3, mRNA.	HA-3; FLJ11952; BRX; FLJ43341; c-lbc; PROTO-LB; Ht31; LBC; AKAP-Lbc; PROTO-LBC
ILMN_1740170	CHCHD10	854.472	2	41.4982	1251.5	4	287.784	1.42294	NM_213720.1	CHCHD10	22	Homo sapiens coiled-coil-helix-coiled-coil-helix domain containing 10 (CHCHD10), mRNA.	MGC70831; N27C7-4
ILMN_1660749	ASPSCR1	387.306	2	40.0781	572.586	4	60.1256	1.42053	NM_024083.2	ASPSCR1	17	Homo sapiens alveolar soft part sarcoma chromosome region, candidate 1 (ASPSCR1), mRNA.	ASPS; ASPCR1; TUG; ASPL; UBXD9; RCC17
ILMN_1682699	PBX2	109.299	2	26.3679	181.933	4	49.5443	1.42053	NM_002586.3	PBX2	6	Homo sapiens pre-B-cell leukemia homeobox 2 (PBX2), mRNA.	G17; PBX2MHC; HOX12
ILMN_3188106	CYTH2	235.105	2	10.0685	373.435	4	119.877	1.4122	NM_017457.4	CYTH2	19	Homo sapiens cytohesin 2 (CYTH2), transcript variant 1, mRNA.
ILMN_1688011	UPF1	100.993	2	69.8233	231.198	4	46.3344	1.4122	NM_002911.2	UPF1	19	Homo sapiens UPF1 regulator of nonsense transcripts homolog (yeast) (UPF1), mRNA.	KIAA0221; FLJ46894; HUPF1; FLJ43809; NORF1; pNORF1; RENT1
ILMN_1748206	C20orf160	11.4346	2	4.03633	37.1665	4	14.496	1.4011	NM_080625.2	C20ORF160	20	Homo sapiens chromosome 20 open reading frame 160 (C20orf160), mRNA.	dJ310O13.5; FLJ43600
ILMN_2206722	FER1L4	19.9942	2	6.44084	47.8793	4	14.5026	1.39379	NR_001442.2	FER1L4	20	Homo sapiens fer-1-like 4 (C. elegans) (FER1L4) on chromosome 20.	dJ309K20.1; FLJ22613; bA563A22B.1; C20orf124; FLJ13459
ILMN_1700448	SIM2	30.5402	2	2.89949	61.4063	4	12.4025	1.39379	NM_005069.2	SIM2	21	Homo sapiens single-minded homolog 2 (Drosophila) (SIM2), transcript variant SIM2, mRNA.	MGC119447; SIM
ILMN_2352190	CLIP2	77.6667	2	15.3316	129.062	4	17.342	1.386	NM_032421.2	CLIP2	7	Homo sapiens CAP-GLY domain containing linker protein 2 (CLIP2), transcript variant 2, mRNA.	CLIP-115; WSCR4; MGC11333; KIAA0291; CYLN2; WBSCR4; CLIP
ILMN_1663954	TH1L	624.985	2	158.888	1010.58	4	104.348	1.386	NM_198976.1	TH1L	20	Homo sapiens TH1-like (Drosophila) (TH1L), transcript variant 1, mRNA.	HSPC130; NELF-C; NELF-D; TH1
ILMN_3249608	ANKLE2	229.871	2	88.3627	424.149	4	127.927	1.37981	NM_015114.1	ANKLE2	12	Homo sapiens ankyrin repeat and LEM domain containing 2 (ANKLE2), mRNA.	FLJ22280; FLJ36132
ILMN_1899903		114.326	2	1.68472	177.982	4	34.4963	1.37981	Hs.371060	HS.371060	5	BX093763 Soares_fetal_heart_NbHH19W Homo sapiens cDNA clone IMAGp998N10870, mRNA sequence
ILMN_3239460	OAZ2	206.126	2	100.987	403.615	4	80.5878	1.37981	NM_002537.2	OAZ2	15	Homo sapiens ornithine decarboxylase antizyme 2 (OAZ2), mRNA.	AZ2
ILMN_1810147	ZNF524	147.991	2	49.2254	259.001	4	40.5325	1.37681	NM_153219.2	ZNF524	19	Homo sapiens zinc finger protein 524 (ZNF524), mRNA.	MGC23143
ILMN_1731064	CABC1	143.662	2	22.2085	222.599	4	15.3933	1.37108	NM_020247.3	CABC1	1	Homo sapiens chaperone, ABC1 activity of bc1 complex homolog (S. pombe) (CABC1), nuclear gene encoding mitochondrial protein, mRNA.	MGC4849; COQ8; ADCK3
ILMN_2400352	LRDD	32.4193	2	44.624	122.564	4	51.7858	1.37108	NM_018494.3	LRDD	11	Homo sapiens leucine-rich repeats and death domain containing (LRDD), transcript variant 2, mRNA.	MGC16925; PIDD; DKFZp434D229
ILMN_1740160	PLCG1	222.866	2	56.4323	363.614	4	81.4074	1.37108	NM_002660.2	PLCG1	20	Homo sapiens phospholipase C, gamma 1 (PLCG1), transcript variant 2, mRNA.	PLC1; PLCgamma1; PLC148; PLC-II
ILMN_2411559	PUS1	50.7193	2	16.5323	95.4107	4	17.3037	1.36797	NM_001002019.1	PUS1	12	Homo sapiens pseudouridylate synthase 1 (PUS1), transcript variant 2, mRNA.	MLASA; MGC11268
ILMN_2327795	RERE	154.897	2	32.973	248.018	4	39.5319	1.36767	NM_012102.3	RERE	1	Homo sapiens arginine-glutamic acid dipeptide (RE) repeats (RERE), transcript variant 1, mRNA.	ARP; ATN1L; ARG; KIAA0458; DNB1; FLJ38775
ILMN_1752582	RAB5B	2921.93	2	96.0113	4244.09	4	1016.6	1.3573	NM_002868.2	RAB5B	12	Homo sapiens RAB5B, member RAS oncogene family (RAB5B), mRNA.
ILMN_1696375	TTC31	172.51	2	22.14	261.233	4	39.4962	1.3573	NM_022492.2	TTC31	2	Homo sapiens tetratricopeptide repeat domain 31 (TTC31), mRNA.	FLJ33201; FLJ12788; MGC120200
ILMN_1669617	GRB10	66.3572	2	11.4657	110.664	4	25.4408	1.35126	NM_005311.3	GRB10	7	Homo sapiens growth factor receptor-bound protein 10 (GRB10), transcript variant 4, mRNA.	RSS; GRB-IR; IRBP; KIAA0207; Grb-10; MEG1
ILMN_1770641	KLHL3	98.5415	2	37.8944	182.234	4	53.4984	1.35126	NM_017415.1	KLHL3	5	Homo sapiens kelch-like 3 (Drosophila) (KLHL3), mRNA.	FLJ40871; KIAA1129; MGC44594
ILMN_1740685	LOC652541	65.9578	2	11.2042	109.934	4	27.7234	1.35126	XM_942032.1	LOC652541		PREDICTED: Homo sapiens hypothetical protein LOC652541 (LOC652541), mRNA.
ILMN_1710362	LOC644591	38.5072	2	3.60344	71.8504	4	7.22523	1.35043	XM_927706.1	LOC644591	1	PREDICTED: Homo sapiens similar to peptidylprolyl isomerase A (cyclophilin A)-like 4 (LOC644591), mRNA.
ILMN_2325338	APOL2	28.546	2	0.883022	58.5142	4	18.0291	1.34893	NM_145637.1	APOL2	22	Homo sapiens apolipoprotein L, 2 (APOL2), transcript variant beta, mRNA.	APOL-II
ILMN_1705302	FCGRT	272.926	2	27.4419	405.233	4	77.8197	1.34893	NM_004107.3	FCGRT	19	Homo sapiens Fc fragment of IgG, receptor, transporter, alpha (FCGRT), transcript variant 1, mRNA.	alpha-chain; FCRN
ILMN_1657011	LOC286208	90.2593	2	24.9036	175.847	4	69.1494	1.34893	XM_379668.3	LOC286208	9	PREDICTED: Homo sapiens hypothetical protein LOC286208, transcript variant 1 (LOC286208), mRNA.
ILMN_2410421	NBPF1	38.015	2	1.88311	71.883	4	23.7927	1.34893	NM_017940.2	NBPF1	1	Homo sapiens neuroblastoma breakpoint family, member 1 (NBPF1), mRNA. XM_934962 XM_934964 XM_934966 XM_934967 XM_934969 XM_934972 XM_934973 XM_934974 XM_934975 XM_934976 XM_934978	FLJ20719; AB14; AB23; NBG; AB13; KIAA1693; NBPF; AD2
ILMN_2205050	PRKX	129.202	2	43.3043	266.403	4	110.532	1.34401	NM_005044.1	PRKX	X	Homo sapiens protein kinase, X-linked (PRKX), mRNA.	PKX1
ILMN_1706505	COL5A1	94.1865	2	1.42571	363.058	4	248.856	1.32515	NM_000093.2	COL5A1	9	Homo sapiens collagen, type V, alpha 1 (COL5A1), mRNA.
ILMN_1802404	ABCC1	24.9622	2	21.0373	74.5053	4	30.6814	1.31952	NM_019900.1	ABCC1	16	Homo sapiens ATP-binding cassette, sub-family C (CFTR/MRP), member 1 (ABCC1), transcript variant 5, mRNA.	ABC29; GS-X; ABCC; MRP1; DKFZp781G125; MRP; DKFZp686N04233
ILMN_1729374	ETFB	456.565	2	336.017	1274.19	4	595.45	1.31952	NM_001985.2	ETFB	19	Homo sapiens electron-transfer-flavoprotein, beta polypeptide (ETFB), transcript variant 1, mRNA.	FP585; MADD
ILMN_1700081	FST	64.4311	2	7.61033	134.9	4	61.5691	1.31952	NM_013409.1	FST	5	Homo sapiens follistatin (FST), transcript variant FST344, mRNA.	FS
ILMN_3202591	LOC440311	83.4753	2	96.7227	249.85	4	26.6089	1.31952	XR_038867.1	LOC440311		PREDICTED: Homo sapiens misc_RNA (LOC440311), miscRNA.
ILMN_3304435	LOC728640	211.062	2	79.5556	377.638	4	92.9828	1.31952	XR_015400.1	LOC728640		PREDICTED: Homo sapiens misc_RNA (LOC728640), miscRNA.
ILMN_2114422	NOD1	29.0502	2	5.6971	59.1034	4	15.8647	1.31952	NM_006092.1	NOD1	7	Homo sapiens nucleotide-binding oligomerization domain containing 1 (NOD1), mRNA.	NLRC1; CARD4; CLR7.1
ILMN_1745421	ZMAT5	120.175	2	108.395	310.401	4	80.9473	1.31952	NM_019103.2	ZMAT5	22	Homo sapiens zinc finger, matrin type 5 (ZMAT5), transcript variant 1, mRNA.
ILMN_2243553	ZNF275	78.171	2	23.5062	139.831	4	43.535	1.31952	NM_001080485.1	ZNF275	X	Homo sapiens zinc finger protein 275 (ZNF275), mRNA.
ILMN_1713744	C14orf132	351.496	2	40.3117	517.854	4	56.9663	1.31498	NM_020215.2	C14ORF132	14	Homo sapiens chromosome 14 open reading frame 132 (C14orf132), mRNA.	DKFZp761F2014
ILMN_1789338	SORBS3	191.913	2	62.9135	330.953	4	69.3384	1.30275	NM_005775.3	SORBS3	8	Homo sapiens sorbin and SH3 domain containing 3 (SORBS3), transcript variant 1, mRNA.	SH3D4; vinexin; SCAM-1; SCAM1
ILMN_1772824	WNT5B	66.1625	2	5.1049	109.483	4	26.2174	1.30275	NM_032642.2	WNT5B	12	Homo sapiens wingless-type MMTV integration site family, member 5B (WNT5B), transcript variant 1, mRNA.	MGC2648
ILMN_1715508	NNMT	4.59006	2	1.77023	31.822	4	17.5185	1.29079	NM_006169.2	NNMT	11	Homo sapiens nicotinamide N-methyltransferase (NNMT), mRNA.
ILMN_1751500	ADAM15	61.4572	2	59.2244	166.761	4	18.4694	1.28795	XM_937888.1	ADAM15	1	Homo sapiens ADAM metallopeptidase domain 15 (ADAM15), transcript variant 4, mRNA.	MDC15
ILMN_2408179	BAT2	25.4966	2	41.8436	98.9719	4	25.5894	1.27729	NM_080686.1	BAT2	6	Homo sapiens HLA-B associated transcript 2 (BAT2), transcript variant 1, mRNA.	G2; D6S51E; DKFZp686D09175; D6S51
ILMN_2326282	C19orf6	246.512	2	220.247	627.843	4	157.357	1.27729	NM_001033026.1	C19ORF6	19	Homo sapiens chromosome 19 open reading frame 6 (C19orf6), transcript variant 1, mRNA.	R32184_3; ASBABP1; MGC4022
ILMN_1744604	CYBA	273.869	2	331.31	830.311	4	139.514	1.27729	NM_000101.2	CYBA	16	Homo sapiens cytochrome b-245, alpha polypeptide (CYBA), mRNA.
ILMN_1792679	ITGA5	55.2403	2	1.15094	109.589	4	45.8694	1.27729	NM_002205.2	ITGA5	12	Homo sapiens integrin, alpha 5 (fibronectin receptor, alpha polypeptide) (ITGA5), mRNA.	CD49e; VLA5A; FNRA
ILMN_1791494	SYNPO2	84.102	2	2.84411	136.9	4	42.7201	1.27729	XM_942780.1	SYNPO2		PREDICTED: Homo sapiens synaptopodin 2, transcript variant 4 (SYNPO2), mRNA.
ILMN_1795905	ZBTB4	159.064	2	11.8477	279.282	4	107.425	1.27729	NM_020899.2	ZBTB4	17	Homo sapiens zinc finger and BTB domain containing 4 (ZBTB4), mRNA.	KAISO-L1; KIAA1538
ILMN_2215211	ZNF514	107.742	2	16.4912	168.844	4	46.8218	1.27729	NM_032788.1	ZNF514	2	Homo sapiens zinc finger protein 514 (ZNF514), mRNA.	MGC126229; MGC126230
ILMN_3243664	LOC440353	1864.72	2	1015.42	3739.69	4	733.061	1.2747	NR_002603.1	LOC440353	16	Homo sapiens nuclear pore complex interacting protein pseudogene (LOC440353), non-coding RNA.
ILMN_1661335	SPTBN1	138.89	2	42.5135	237.267	4	26.9657	1.27367	NM_003128.1	SPTBN1	2	Homo sapiens spectrin, beta, non-erythrocytic 1 (SPTBN1), transcript variant 1, mRNA.	SPTB2; ELF; betaSpII
ILMN_1789639	FMOD	61.8755	2	16.3969	183.332	4	110.056	1.27297	NM_002023.3	FMOD	1	Homo sapiens fibromodulin (FMOD), mRNA.	SLRR2E
ILMN_1763264	MRPL2	83.4447	2	27.2241	174.533	4	74.191	1.27008	NM_015950.3	MRPL2	6	Homo sapiens mitochondrial ribosomal protein L2 (MRPL2), nuclear gene encoding mitochondrial protein, mRNA.	CGI-22; RPML14; MRP-L14
ILMN_1713249	PHF19	127.886	2	32.4974	211.139	4	51.5957	1.27008	NM_015651.1	PHF19	9	Homo sapiens PHD finger protein 19 (PHF19), transcript variant 1, mRNA.	MGC131698; PCL3; MGC23929; MGC149713; MGC149712
ILMN_1758633	CCDC130	580.15	2	193.84	991.58	4	162.342	1.2662	NM_030818.2	CCDC130	19	Homo sapiens coiled-coil domain containing 130 (CCDC130), mRNA.	MGC10471
ILMN_3233135	FAM178A	180.831	2	68.0202	322.988	4	27.6888	1.25384	NM_018121.3	FAM178A	10	Homo sapiens family with sequence similarity 178, member A (FAM178A), transcript variant 1, mRNA.
ILMN_1654319	HAPLN3	13.5087	2	8.68912	53.3668	4	30.7377	1.24902	NM_178232.2	HAPLN3	15	Homo sapiens hyaluronan and proteoglycan link protein 3 (HAPLN3), mRNA.	HsT19883; EXLD1
ILMN_2192281	CARD8	28.4007	2	5.85581	90.3771	4	54.6962	1.24154	NM_014959.1	CARD8	19	Homo sapiens caspase recruitment domain family, member 8 (CARD8), mRNA.	NDPP1; CARDINAL; TUCAN; KIAA0955; MGC57162; DKFZp779L0366; DACAR
ILMN_1723971	SLC29A1	100.868	2	33.0111	177.146	4	36.2821	1.24154	NM_004955.1	SLC29A1	6	Homo sapiens solute carrier family 29 (nucleoside transporters), member 1 (SLC29A1), nuclear gene encoding mitochondrial protein, transcript variant 4, mRNA.	MGC3778; MGC1465; ENT1
ILMN_3248263	CCDC93	306.188	2	25.4257	451.107	4	44.4898	1.24022	NM_019044.3	CCDC93	2	Homo sapiens coiled-coil domain containing 93 (CCDC93), mRNA.	FLJ10996; FLJ25197; MGC13033
ILMN_1734653	FNDC1	16.0327	2	11.7951	92.9206	4	68.0883	1.2388	NM_032532.1	FNDC1	6	Homo sapiens fibronectin type III domain containing 1 (FNDC1), mRNA.	bA243O10.1; AGS8; RP11-243O10.2; KIAA1866; MEL4B3; dJ322A24.1; FNDC2
ILMN_1767448	LHFP	175.735	2	27.0491	268.16	4	57.5229	1.2388	NM_005780.1	LHFP	13	Homo sapiens lipoma HMGIC fusion partner (LHFP), mRNA.
ILMN_1676372	CD209	9.38607	2	5.62682	43.3674	4	25.5572	1.23248	NM_021155.2	CD209	19	Homo sapiens CD209 molecule (CD209), mRNA.	DC-SIGN1; DC-SIGN; CLEC4L; MGC129965; CDSIGN
ILMN_1776963	LMAN2	59.4269	2	4.37575	99.727	4	16.7513	1.21272	NM_006816.1	LMAN2	5	Homo sapiens lectin, mannose-binding 2 (LMAN2), mRNA.	GP36B; C5orf8; VIP36
ILMN_3237319	LOC678655	104.187	2	7.53835	162.147	4	19.6544	1.21258	NR_015382.1	LOC678655	12	Homo sapiens hypothetical locus LOC678655 (LOC678655), non-coding RNA.
ILMN_1808501	SH3KBP1	141.679	2	0.539755	298.434	4	144.205	1.21258	NM_001024666.1	SH3KBP1	X	Homo sapiens SH3-domain kinase binding protein 1 (SH3KBP1), transcript variant 1, mRNA.	MIG18; GIG10; CIN85
ILMN_1772218	HLA-DPA1	1370.01	2	153.622	2514.83	4	1058.03	1.18229	NM_033554.2	HLA-DPA1	6	Homo sapiens major histocompatibility complex, class II, DP alpha 1 (HLA-DPA1), mRNA.	HLADP; HLA-DP1A; HLASB
ILMN_1910330		110.076	2	13.548	185.22	4	65.2918	1.17827	Hs.561493	HS.561493	6	BX116720 Soares_testis_NHT Homo sapiens cDNA clone IMAGp998F241782, mRNA sequence
ILMN_1800412	BMP1	164.946	2	4.65262	253.727	4	76.4879	1.17647	NM_006129.2	BMP1	8	Homo sapiens bone morphogenetic protein 1 (BMP1), transcript variant BMP1-3, mRNA.	PCOLC; FLJ44432; TLD; PCP
ILMN_2379644	CD74	1532.43	2	84.8149	3143.41	4	1504.1	1.17647	NM_004355.2	CD74	5	Homo sapiens CD74 molecule, major histocompatibility complex, class II invariant chain (CD74), transcript variant 2, mRNA.	Ia-GAMMA; DHLAG; HLADG; protein 41
ILMN_1673798	PPOX	244.487	2	66.4399	401.385	4	113.296	1.17647	NM_000309.2	PPOX	1	Homo sapiens protoporphyrinogen oxidase (PPOX), nuclear gene encoding mitochondrial protein, mRNA.	MGC8485; VP; PPO; V290M
ILMN_1795183	RNASE1	60.1285	2	27.6483	119.84	4	36.6983	1.17647	NM_198232.1	RNASE1	14	Homo sapiens ribonuclease, RNase A family, 1 (pancreatic) (RNASE1), transcript variant 3, mRNA.	MGC12408; RNS1; RIB1
ILMN_1796216	VASH1	42.0369	2	15.0182	106.031	4	53.8088	1.17647	NM_014909.2	VASH1	14	Homo sapiens vasohibin 1 (VASH1), mRNA.	KIAA1036
ILMN_2327346	SSBP4	67.034	2	33.8982	135.851	4	23.3784	1.1732	NM_032627.2	SSBP4	19	Homo sapiens single stranded DNA binding protein 4 (SSBP4), transcript variant 1, mRNA.	MGC3181
ILMN_1712357	HNRPK	69.0735	2	28.9702	150.363	4	62.6434	1.17259	NM_031263.1	HNRPK	9	Homo sapiens heterogeneous nuclear ribonucleoprotein K (HNRPK), transcript variant 3, mRNA.	CSBP; TUNP; FLJ41122; HNRNPK
ILMN_1764945	AP3D1	206.315	2	27.2659	308.389	4	26.4152	1.16588	NM_003938.4	AP3D1	19	Homo sapiens adaptor-related protein complex 3, delta 1 subunit (AP3D1), transcript variant 2, mRNA.	hBLVR; ADTD
ILMN_1664154	LOC440030	13.3494	2	9.01108	55.553	4	33.6164	1.15897	XM_498510.2	LOC440030		PREDICTED: Homo sapiens hypothetical LOC440030 (LOC440030), mRNA.
ILMN_1761782	RAMP3	34.5707	2	10.6975	68.3491	4	20.6261	1.15897	NM_005856.1	RAMP3	7	Homo sapiens receptor (calcitonin) activity modifying protein 3 (RAMP3), mRNA.
ILMN_1775822	PDGFB	21.2014	2	0.359434	48.2447	4	6.75622	1.15758	NM_033016.1	PDGFB	22	Homo sapiens platelet-derived growth factor beta polypeptide (simian sarcoma viral (v-sis) oncogene homolog) (PDGFB), transcript variant 1, mRNA.	FLJ12858; PDGF2; c-sis; SSV; SIS
ILMN_2209515	SNORD56	23.6456	2	8.06727	72.1019	4	40.9114	1.15153	NR_002739.1	SNORD56	20	Homo sapiens small nucleolar RNA, C/D box 56 (SNORD56), small nuclear RNA.	RNU56; U56
ILMN_2058782	IFI27	2971.4	2	2311.79	8143.73	4	3656.84	1.14489	NM_005532.3	IFI27	14	Homo sapiens interferon, alpha-inducible protein 27 (IFI27), transcript variant 2, mRNA.	FAM14D; P27; ISG12
ILMN_2363658	PXDN	31.9426	2	6.59975	74.2169	4	34.7306	1.12838	NM_012293.1	PXDN	2	Homo sapiens peroxidasin homolog (Drosophila) (PXDN), mRNA. XM_935183 XM_935184 XM_936786 XM_942966 XM_942982 XM_942986 XM_942994 XM_943000	D2S448E; D2S448; VPO; MG50; KIAA0230; PXN; PRG2
ILMN_3187403	LOC100129905	64.0583	2	4.84495	124.632	4	52.8246	1.12303	XM_001726007.1	LOC100129905		PREDICTED: Homo sapiens similar to hCG2027326 (LOC100129905), mRNA.
ILMN_1743476	LOC653829	125.701	2	2.54222	191.762	4	45.0038	1.12303	XM_935802.1	LOC653829		PREDICTED: Homo sapiens similar to Williams Beuren syndrome chromosome region 19, transcript variant 6 (LOC653829), mRNA.
ILMN_1694980	NAGLU	130.299	2	27.8055	207.738	4	20.9403	1.12303	NM_000263.3	NAGLU	17	Homo sapiens N-acetylglucosaminidase, alpha- (NAGLU), mRNA.	MPS IIIB; NAG; MPS3B; UFHSD
ILMN_1765109	TNFRSF25	340.793	2	224.881	866.245	4	385.044	1.10635	NM_148973.1	TNFRSF25	1	Homo sapiens tumor necrosis factor receptor superfamily, member 25 (TNFRSF25), transcript variant 10, mRNA.	WSL-LR; TNFRSF12; TR3; LARD; DDR3; TRAMP; WSL-1; APO-3; DR3
ILMN_1732151	COL6A1	200.718	2	47.9337	786.705	4	553.054	1.10623	NM_001848.1	COL6A1	21	Homo sapiens collagen, type VI, alpha 1 (COL6A1), mRNA.	OPLL
ILMN_1733703	TRMU	33.1112	2	25.3255	83.1834	4	11.4213	1.10623	NM_001008571.1	TRMU	22	Homo sapiens tRNA 5-methylaminomethyl-2-thiouridylate methyltransferase (TRMU), nuclear gene encoding mitochondrial protein, transcript variant 1, mRNA.	MGC99627; TRMT; TRNT1; TRMT1; MTO2; MTU1
ILMN_1718607	TSPAN4	130.441	2	48.0702	233.654	4	68.6775	1.10623	NM_001025235.1	TSPAN4	11	Homo sapiens tetraspanin 4 (TSPAN4), transcript variant 3, mRNA.	NAG-2; NAG2; TETRASPAN; TM4SF7; TSPAN-4
ILMN_1658407	SLC43A3	89.292	2	6.02715	141.5	4	42.6929	1.10504	NM_199329.1	SLC43A3	11	Homo sapiens solute carrier family 43, member 3 (SLC43A3), mRNA.	FOAP-13; PRO1659; DKFZp762A227; SEEEG-1; EEG1
ILMN_2359800	MS4A6A	172.226	2	54.8586	318.008	4	113.736	1.10333	NM_152851.1	MS4A6A	11	Homo sapiens membrane-spanning 4-domains, subfamily A, member 6A (MS4A6A), transcript variant 3, mRNA.	CDA01; MSTP090; MGC22650; 4SPAN3; 4SPAN3.2; MS4A6; CD20L3; MST090; MGC131944
ILMN_1670666	RAB12	55.1649	2	16.3497	104.159	4	36.5742	1.10285	NM_001025300.1	RAB12	18	Homo sapiens RAB12, member RAS oncogene family (RAB12), mRNA.	MGC104724; FLJ45927
ILMN_1715968	MLL4	146.847	2	106.997	334.688	4	75.5011	1.09941	NM_014727.1	MLL4	19	Homo sapiens myeloid/lymphoid or mixed-lineage leukemia 4 (MLL4), mRNA.	MLL2; HRX2; KIAA0304; WBP7; TRX2
ILMN_1653708	CORO1B	393.426	2	39.756	587.132	4	172.643	1.09185	NM_020441.2	CORO1B	11	Homo sapiens coronin, actin binding protein, 1B (CORO1B), transcript variant 2, mRNA.	CORONIN-2; DKFZP762I166
ILMN_1710482	APLP2	177.801	2	99.0906	359.528	4	56.6135	1.08983	NM_001642.1	APLP2	11	Homo sapiens amyloid beta (A4) precursor-like protein 2 (APLP2), mRNA.	CDEBP; APPH; APPL2
ILMN_1751161	COL7A1	776.885	2	473.68	1989.18	4	942.915	1.08983	NM_000094.2	COL7A1	3	Homo sapiens collagen, type VII, alpha 1 (epidermolysis bullosa, dystrophic, dominant and recessive) (COL7A1), mRNA.	EBR1; EBD1; EBDCT
ILMN_1716907	FLJ20254	184.272	2	1.91356	274.358	4	30.2577	1.08983	NM_017727.3	FLJ20254	2	Homo sapiens hypothetical protein FLJ20254 (FLJ20254), mRNA.	FLJ39682
ILMN_3219806	LOC643384	607.386	2	64.4472	878.811	4	188.899	1.08983	XR_016363.2	LOC643384	4	PREDICTED: Homo sapiens hypothetical LOC643384 (LOC643384), mRNA.
ILMN_2201966	N4BP1	297.014	2	22.5539	434.909	4	75.7801	1.08983	NM_153029.3	N4BP1	16	Homo sapiens NEDD4 binding protein 1 (N4BP1), mRNA.	KIAA0615; FLJ31821; MGC176730
ILMN_1795285	PHF15	163.39	2	8.29991	244.723	4	47.4159	1.08983	NM_015288.4	PHF15	5	Homo sapiens PHD finger protein 15 (PHF15), mRNA.	JADE2; KIAA0239
ILMN_1693242	ZNF296	256.203	2	49.7307	394.275	4	55.3316	1.08983	NM_145288.1	ZNF296	19	Homo sapiens zinc finger protein 296 (ZNF296), mRNA.	ZNF296
ILMN_1779875	THY1	34.8349	2	4.70136	229.436	4	184.592	1.08983	NM_006288.2	THY1	11	Homo sapiens Thy-1 cell surface antigen (THY1), mRNA.	CD90; FLJ33325
ILMN_1718687	TPPP	42.2444	2	39.6859	140.849	4	73.4696	1.08983	NM_007030.1	TPPP	5	Homo sapiens tubulin polymerization promoting protein (TPPP), mRNA.	TPPP1; p25; p25alpha; p24; TPPP/p25
ILMN_2193591	UNC93B1	256.935	2	8.86732	377.696	4	82.4787	1.08951	NM_030930.2	UNC93B1	11	Homo sapiens unc-93 homolog B1 (C. elegans) (UNC93B1), mRNA.	UNC93B; UNC93; MGC126617
ILMN_1709795	RAC2	184.573	2	101.218	619.353	4	389.347	1.08281	NM_002872.3	RAC2	22	Homo sapiens ras-related C3 botulinum toxin substrate 2 (rho family, small GTP binding protein Rac2) (RAC2), mRNA.	Gx; EN-7; HSPC022
ILMN_1690085	STK11IP	77.2056	2	18.2676	129.044	4	23.4439	1.08281	NM_052902.1	STK11IP	2	Homo sapiens serine/threonine kinase 11 interacting protein (STK11IP), mRNA.	STK11IP1; KIAA1898; LKB1IP; LIP1
ILMN_1814122	MDC1	232.216	2	50.2052	363.127	4	43.1324	1.07976	NM_014641.1	MDC1	6	Homo sapiens mediator of DNA damage checkpoint 1 (MDC1), mRNA.	NFBD1; DKFZp781A0122; KIAA0170
ILMN_1777487	ZNF839	55.3877	2	4.12333	93.3555	4	22.9791	1.06362	NM_018335.2	ZNF839	14	Homo sapiens zinc finger protein 839 (ZNF839), mRNA.	FLJ11132
ILMN_1730906	FILIP1L	70.8736	2	8.12071	114.516	4	25.6437	1.05496	NM_182909.1	FILIP1L	3	Homo sapiens filamin A interacting protein 1-like (FILIP1L), transcript variant 1, mRNA.	DOC-1; GIP90; DOC1
ILMN_1737580	PPPDE2	339.76	2	8.54283	495.08	4	79.4744	1.05496	NM_015704.1	PPPDE2	22	Homo sapiens PPPDE peptidase domain containing 2 (PPPDE2), mRNA.	DJ347H13.4; D15Wsu75e; MGC138384
ILMN_1785902	C1QC	120.914	2	132.686	438.881	4	239.598	1.0471	NM_172369.2	C1QC	1	Homo sapiens complement component 1, q subcomponent, C chain (C1QC), mRNA.	C1q-C; C1QG; FLJ27103
ILMN_1804652	PLEKHH3	457.968	2	81.2448	725.584	4	228.765	1.04645	NM_024927.3	PLEKHH3	17	Homo sapiens pleckstrin homology domain containing, family H (with MyTH4 domain) member 3 (PLEKHH3), mRNA.	FLJ21019
ILMN_1752226	P2RY11	31.1964	2	10.6541	63.6094	4	9.94886	1.04501	NM_002566.4	P2RY11	19	Homo sapiens purinergic receptor P2Y, G-protein coupled, 11 (P2RY11), mRNA.	P2Y11
ILMN_2330966	PTK2B	91.6425	2	4.80408	143.234	4	16.71	1.04471	NM_173176.1	PTK2B	8	Homo sapiens PTK2B protein tyrosine kinase 2 beta (PTK2B), transcript variant 3, mRNA.	PYK2; FAK2; FRNK; CAKB; RAFTK; FADK2; PTK; CADTK; PKB
ILMN_3231952	ARL17B	48.3887	2	10.9143	88.3987	4	30.5284	1.04117	NM_001103154.1	ARL17B	17	Homo sapiens ADP-ribosylation factor-like 17B (ARL17B), transcript variant 2, mRNA.	ARL17B
ILMN_1664434	TCF3	86.3585	2	65.6733	201.927	4	45.2981	1.03653	NM_003200.1	TCF3	19	Homo sapiens transcription factor 3 (E2A immunoglobulin enhancer binding factors E12/E47) (TCF3), mRNA.	MGC129648; MGC129647; ITF1; E2A
ILMN_1723480	BST2	49.7136	2	12.9564	266.532	4	206.703	1.0318	NM_004335.2	BST2	19	Homo sapiens bone marrow stromal cell antigen 2 (BST2), mRNA.	CD317
ILMN_1801703	CPLX1	20.683	2	5.08893	47.1138	4	13.6193	1.0318	NM_006651.3	CPLX1	4	Homo sapiens complexin 1 (CPLX1), mRNA.	CPX-I; CPX1
ILMN_1712684	FAM20C	59.4945	2	52.3671	151.13	4	41.8373	1.0166	NM_020223.1	FAM20C	7	Homo sapiens family with sequence similarity 20, member C (FAM20C), mRNA.	RNS; DMP4
ILMN_3237632	NCLN	240.246	2	35.8039	358.42	4	49.9664	1.01096	NM_020170.3	NCLN	19	Homo sapiens nicalin homolog (zebrafish) (NCLN), mRNA.
ILMN_1705247	ACSL5	137.472	2	44.8133	310.125	4	152.656	1.00288	NM_203379.1	ACSL5	10	Homo sapiens acyl-CoA synthetase long-chain family member 5 (ACSL5), transcript variant 1, mRNA.	ACS2; FACL5; ACS5
ILMN_3249419	LOC728457	240.622	2	21.6327	473.798	4	220.061	1.00288	XR_037027.1	LOC728457	7	PREDICTED: Homo sapiens misc_RNA (LOC728457), miscRNA.
ILMN_1760160	STX1A	30.4464	2	1.97949	60.0803	4	20.3257	1.00288	NM_004603.1	STX1A	7	Homo sapiens syntaxin 1A (brain) (STX1A), mRNA.	HPC-1; STX1; p35-1
ILMN_1782057	ATP8B2	33.3667	2	14.9097	114.573	4	73.4366	0.99874	NM_020452.2	ATP8B2	1	Homo sapiens ATPase, class I, type 8B, member 2 (ATP8B2), transcript variant 1, mRNA.	ATPID; DKFZp434M0219; KIAA1137
ILMN_1731353	CHPF	112.946	2	40.7024	204.01	4	63.9829	0.99874	NM_024536.4	CHPF	2	Homo sapiens chondroitin polymerizing factor (CHPF), mRNA.	FLJ22678; CSS2
ILMN_1795949	CORO7	84.7467	2	49.635	191.79	4	73.7913	0.99874	NM_024535.1	CORO7	16	Homo sapiens coronin 7 (CORO7), mRNA.	FLJ22021; 0610011B16Rik; FLJ44188; CRN7
ILMN_1771824	DNAJC30	50.2858	2	7.03705	102.203	4	45.2303	0.99874	NM_032317.2	DNAJC30	7	Homo sapiens DnaJ (Hsp40) homolog, subfamily C, member 30 (DNAJC30), mRNA.	MGC12943
ILMN_1810420	DYSF	19.9076	2	15.8741	56.7566	4	21.3863	0.99874	NM_003494.2	DYSF	2	Homo sapiens dysferlin, limb girdle muscular dystrophy 2B (autosomal recessive) (DYSF), mRNA.	LGMD2B; FER1L1; FLJ90168; FLJ00175
ILMN_1803060	MAML1	29.179	2	13.4795	63.6096	4	20.0975	0.99874	NM_014757.3	MAML1	5	Homo sapiens mastermind-like 1 (Drosophila) (MAML1), mRNA.	KIAA0200; Mam1; Mam-1
ILMN_2376667	POFUT2	88.5145	2	6.72778	154.775	4	58.6637	0.99874	NM_133635.4	POFUT2	21	Homo sapiens protein O-fucosyltransferase 2 (POFUT2), transcript variant 3, mRNA.	C21orf80; FUT13
ILMN_2309446	RBBP6	193.214	2	10.1912	299.024	4	94.594	0.99874	NM_032626.5	RBBP6	16	Homo sapiens retinoblastoma binding protein 6 (RBBP6), transcript variant 3, mRNA.	RBQ-1; DKFZp761B2423; P2P-R; DKFZp686P0638; MY038
ILMN_1780825	RRAS	285.163	2	46.8412	427.286	4	60.2838	0.99874	NM_006270.2	RRAS	19	Homo sapiens related RAS viral (r-ras) oncogene homolog (RRAS), mRNA.
ILMN_1659564	SEC61A1	974.599	2	229.435	1599.56	4	506.628	0.99874	NM_013336.3	SEC61A1	3	Homo sapiens Sec61 alpha 1 subunit (S. cerevisiae) (SEC61A1), mRNA.	HSEC61; SEC61A; SEC61
ILMN_1656287	SPOCK2	99.902	2	17.1174	351.265	4	240.601	0.99874	NM_014767.1	SPOCK2	10	Homo sapiens sparc/osteonectin, cwcv and kazal-like domains proteoglycan (testican) 2 (SPOCK2), mRNA.	testican-2
ILMN_2399174	TRAK1	327.785	2	171.749	639.241	4	163.445	0.99874	NM_001042646.1	TRAK1	3	Homo sapiens trafficking protein, kinesin binding 1 (TRAK1), transcript variant 1, mRNA.	OIP106
ILMN_1797367	TSC1	127.767	2	13.2525	193.422	4	33.8505	0.99874	NM_000368.3	TSC1	9	Homo sapiens tuberous sclerosis 1 (TSC1), transcript variant 1, mRNA.	TSC; LAM; MGC86987; KIAA0243
ILMN_1678841	UBD	32.1195	2	3.34535	211.972	4	172.301	0.99874	NM_006398.2	UBD	6	Homo sapiens ubiquitin D (UBD), mRNA.	UBD-3; FAT10
ILMN_1663160	ZNF337	216.119	2	37.8074	327.699	4	41.4061	0.980051	NM_015655.2	ZNF337	20	Homo sapiens zinc finger protein 337 (ZNF337), mRNA.
ILMN_1773119	CCNF	174.447	2	11.4476	258.885	4	39.0605	0.978268	NM_001761.1	CCNF	16	Homo sapiens cyclin F (CCNF), mRNA.	FBX1; FBXO1
ILMN_1747775	STX2	42.9918	2	15.1717	106.99	4	55.352	0.978268	NM_001980.2	STX2	12	Homo sapiens syntaxin 2 (STX2), transcript variant 2, mRNA.	MGC51014; STX2C; STX2A; EPM; STX2B; EPIM
ILMN_2109416	NAPSB	94.1488	2	85.843	288.687	4	142.637	0.975156	NR_002798.1	NAPSB	19	Homo sapiens napsin B aspartic peptidase pseudogene (NAPSB), non-coding RNA. XR_001413	NAPB; NAP1L; NAP2
ILMN_1736441	PDXP	108.818	2	41.2789	194.439	4	22.7786	0.970104	NM_020315.3	PDXP	22	Homo sapiens pyridoxal (pyridoxine, vitamin B6) phosphatase (PDXP), mRNA.	CIN; FLJ32703; PLP; dJ37E16.5
ILMN_1710207	C10orf6	247.393	2	31.4312	432.342	4	172.455	0.968335	NM_018121.2	C10ORF6	10	Homo sapiens chromosome 10 open reading frame 6 (C10orf6), mRNA.
ILMN_1730698	ODF2	182.57	2	28.8747	275.208	4	25.6249	0.968335	NM_002540.3	ODF2	9	Homo sapiens outer dense fiber of sperm tails 2 (ODF2), transcript variant 1, mRNA.	ODF84; MGC9034; MGC111096; ODF2/2; ODF2/1; FLJ44866
ILMN_2143383	TTTY14	4.91072	2	0.15781	32.7092	4	19.5704	0.965437	NR_001543.1	TTTY14	Y	Homo sapiens testis-specific transcript, Y-linked 14 (non-protein coding) (TTTY14), non-coding RNA.	TTY14
ILMN_2262444	PDE7A	46.2601	2	3.65085	80.4823	4	21.3204	0.963835	NM_002604.1	PDE7A	8	Homo sapiens phosphodiesterase 7A (PDE7A), transcript variant 2, mRNA.	HCP1; PDE7
ILMN_2315979	LBH	67.1174	2	13.155	137.392	4	63.1713	0.948004	NM_030915.1	LBH	2	Homo sapiens limb bud and heart development homolog (mouse) (LBH), mRNA.	MGC163287; MGC104312; DKFZP566J091
ILMN_1682226	CLDN15	41.6099	2	8.63905	95.2461	4	47.4707	0.945146	NM_014343.1	CLDN15	7	Homo sapiens claudin 15 (CLDN15), mRNA.	MGC19536; FLJ42715
ILMN_1668065	RBED1	55.2197	2	0.316727	118.991	4	57.7814	0.945146	NM_032213.3	RBED1	2	Homo sapiens RNA binding motif and ELMO/CED-12 domain 1 (RBED1), mRNA.	ELMOD3; FLJ35601; MGC111036; RBM29; FLJ21977
ILMN_1716441	SNORD4A	64.2492	2	10.7138	104.941	4	31.7225	0.945146	NR_000010.1	SNORD4A	17	Homo sapiens small nucleolar RNA, C/D box 4A (SNORD4A), small nucleolar RNA.	RNU101A; Z17A; mgh18S-121
ILMN_1732799	CD34	127.117	2	59.5072	242.028	4	71.0981	0.935806	NM_001773.1	CD34	1	Homo sapiens CD34 antigen (CD34), transcript variant 2, mRNA.
ILMN_1756705	CHTF18	52.5872	2	2.1357	88.8782	4	21.7907	0.934777	NM_022092.1	CHTF18	16	Homo sapiens CTF18, chromosome transmission fidelity factor 18 homolog (S. cerevisiae) (CHTF18), mRNA.	Ctf18; C321D2.4; C16orf41; C321D2.3; CHL12; RUVBL; C321D2.2
ILMN_2103397	ZNF234	146.876	2	16.7101	236.722	4	81.1274	0.934777	NM_006630.1	ZNF234	19	Homo sapiens zinc finger protein 234 (ZNF234), mRNA.	HZF4; ZNF269
ILMN_1778681	EBF1	29.0795	2	8.26272	77.4507	4	42.0324	0.932973	NM_024007.2	EBF1	5	Homo sapiens early B-cell factor 1 (EBF1), mRNA.	EBF; O/E-1; COE1; OLF1
ILMN_2309180	SMARCD3	33.1413	2	12.6874	70.097	4	25.7462	0.932553	NM_003078.3	SMARCD3	7	Homo sapiens SWI/SNF related, matrix associated, actin dependent regulator of chromatin, subfamily d, member 3 (SMARCD3), transcript variant 2, mRNA.	Rsc6p; BAF60C; CRACD3; MGC111010
ILMN_1813175	LPHN1	93.0771	2	58.3046	197.831	4	46.0775	0.932415	NM_014921.3	LPHN1	19	Homo sapiens latrophilin 1 (LPHN1), transcript variant 2, mRNA.	CL1; CIRL1; LEC2
ILMN_1656940	ABLIM3	94.7617	2	59.5669	257.24	4	132.401	0.931266	NM_014945.1	ABLIM3	5	Homo sapiens actin binding LIM protein family, member 3 (ABLIM3), mRNA.	HMFN1661
ILMN_1657803	CFH	301.538	2	114.75	562.325	4	193.871	0.931266	NM_001014975.1	CFH	1	Homo sapiens complement factor H (CFH), transcript variant 2, mRNA.	HUS; MGC88246; HF1; FH; ARMD4; ARMS1; HF; CFHL3; FHL1; HF2
ILMN_1670841	CPNE1	528.159	2	32.5257	759.557	4	130.621	0.931266	NM_152931.1	CPNE1	20	Homo sapiens copine I (CPNE1), transcript variant 8, mRNA.	CPN1; COPN1; MGC1142
ILMN_1752249	FAM38A	947.797	2	26.2635	1495.56	4	512.433	0.920869	NM_014745.1	FAM38A	16	Homo sapiens family with sequence similarity 38, member A (FAM38A), mRNA.	Mib
ILMN_1696991	DYRK1B	48.7528	2	21.1992	95.5317	4	17.2241	0.918235	NM_006484.1	DYRK1B	19	Homo sapiens dual-specificity tyrosine-(Y)-phosphorylation regulated kinase 1B (DYRK1B), transcript variant c, mRNA.	MIRK
ILMN_1767256	MBTPS1	36.2263	2	40.5468	111.874	4	42.7241	0.918235	NM_003791.2	MBTPS1	16	Homo sapiens membrane-bound transcription factor peptidase, site 1 (MBTPS1), mRNA.	MGC138712; KIAA0091; SKI-1; S1P; MGC138711; PCSK8
ILMN_1778723	AMICA1	65.5711	2	37.6212	234.823	4	154.896	0.916042	NM_153206.1	AMICA1	11	Homo sapiens adhesion molecule, interacts with CXADR antigen 1 (AMICA1), mRNA.	MGC118814; AMICA; FLJ37080; CREA7-4; JAML; Gm638; CREA7-1; MGC118815
ILMN_1795158	FGR	87.1771	2	13.8816	161.5	4	67.4132	0.91391	NM_005248.1	FGR	1	Homo sapiens Gardner-Rasheed feline sarcoma viral (v-fgr) oncogene homolog (FGR), transcript variant 1, mRNA.	p58c-fgr; SRC2; c-fgr; FLJ43153; MGC75096; c-src2; p55c-fgr
ILMN_1695414	ASF1B	104.53	2	4.8009	160.126	4	40.2593	0.912161	NM_018154.2	ASF1B	19	Homo sapiens ASF1 anti-silencing function 1 homolog B (S. cerevisiae) (ASF1B), mRNA.	FLJ10604; CIA-II
ILMN_2395285	U1SNRNPBP	133.005	2	18.6537	220.795	4	79.4337	0.911331	NM_180703.1	U1SNRNPBP	12	Homo sapiens U11/U12 snRNP 35K (U1SNRNPBP), transcript variant 4, mRNA.	MGC138160; HM-1
ILMN_1734205	RASSF1	173.595	2	34.9569	277.397	4	86.5059	0.903941	NM_007182.4	RASSF1	3	Homo sapiens Ras association (RalGDS/AF-6) domain family 1 (RASSF1), transcript variant B, mRNA.	REH3P21; RASSF1A; 123F2; RDA32; NORE2A
ILMN_1713529	SEMA6A	74.2852	2	5.50162	131.22	4	50.0842	0.903941	NM_020796.2	SEMA6A	5	Homo sapiens sema domain, transmembrane domain (TM), and cytoplasmic domain, (semaphorin) 6A (SEMA6A), mRNA.	VIA; SEMAQ; SEMA; SEMA6A1; KIAA1368; HT018; sema VIa
ILMN_2059211	KIAA0195	42.9039	2	43.6564	143.877	4	74.623	0.90383	NM_014738.2	KIAA0195	17	Homo sapiens KIAA0195 (KIAA0195), mRNA.	DKFZp781M1056; FLJ37545; TMEM94
ILMN_1717934	SYT11	119.112	2	7.91142	191.604	4	64.5495	0.903001	NM_152280.2	SYT11	1	Homo sapiens synaptotagmin XI (SYT11), mRNA.	MGC17226; DKFZp781D015; KIAA0080; MGC10881; SYT12
ILMN_2348268	IFFO1	313.664	2	19.5384	478.861	4	151.677	0.899691	NM_080730.2	IFFO1	12	Homo sapiens intermediate filament family orphan 1 (IFFO1), transcript variant 2, mRNA.	HOM-TES-103; DKFZP586I2223; MGC117359; FLJ20703
ILMN_2413572	MARK2	116.244	2	110.198	301.072	4	88.9625	0.896135	NM_004954.3	MARK2	11	Homo sapiens MAP/microtubule affinity-regulating kinase 2 (MARK2), transcript variant 2, mRNA.	Par1b; MGC99619; EMK1; PAR-1
ILMN_2246956	BCL2	120.988	2	19.5962	185.437	4	23.4538	0.895724	NM_000633.2	BCL2	18	Homo sapiens B-cell CLL/lymphoma 2 (BCL2), nuclear gene encoding mitochondrial protein, transcript variant alpha, mRNA.	Bcl-2
ILMN_2373831	BTN3A3	48.2084	2	14.302	147.934	4	93.5741	0.895724	NM_197974.1	BTN3A3	6	Homo sapiens butyrophilin, subfamily 3, member A3 (BTN3A3), transcript variant 2, mRNA.	BTF3
ILMN_1722713	FBLN1	28.8523	2	8.50187	69.6969	4	33.7675	0.895724	NM_001996.2	FBLN1	22	Homo sapiens fibulin 1 (FBLN1), transcript variant A, mRNA.	FBLN
ILMN_1764314	FGD1	82.0213	2	15.8301	131.57	4	18.649	0.892293	NM_004463.2	FGD1	X	Homo sapiens FYVE, RhoGEF and PH domain containing 1 (FGD1), mRNA.	ZFYVE3; AAS; FGDY
ILMN_1681949	PDGFRA	44.3717	2	12.8708	81.1561	4	11.2239	0.891325	NM_006206.3	PDGFRA	4	Homo sapiens platelet-derived growth factor receptor, alpha polypeptide (PDGFRA), mRNA.	PDGFR2; Rhe-PDGFRA; CD140A; MGC74795
ILMN_1803423	ARHGEF6	157.125	2	2.62054	332.893	4	168.83	0.87994	NM_004840.2	ARHGEF6	X	Homo sapiens Rac/Cdc42 guanine nucleotide exchange factor (GEF) 6 (ARHGEF6), mRNA.	COOL2; PIXA; MRX46; KIAA0006; alpha-PIX; Cool-2; alphaPIX
ILMN_1757660	CAPS	59.295	2	0.153018	98.7385	4	31.4361	0.87994	NM_080590.1	CAPS	19	Homo sapiens calcyphosine (CAPS), transcript variant 2, mRNA.	MGC126562; CAPS1
ILMN_2335398	CECR5	6.08861	2	12.3907	34.6363	4	7.29983	0.87994	NM_017829.5	CECR5	22	Homo sapiens cat eye syndrome chromosome region, candidate 5 (CECR5), transcript variant 1, mRNA.
ILMN_1730630	CXorf56	18.659	2	3.51323	43.9249	4	9.76154	0.87994	NM_022101.2	CXORF56	X	Homo sapiens chromosome X open reading frame 56 (CXorf56), mRNA.	FLJ22965
ILMN_3238221	FLJ42627	56.2607	2	13.1972	107.776	4	43.4073	0.87994	NR_024492.1	FLJ42627	16	Homo sapiens hypothetical LOC645644 (FLJ42627), non-coding RNA.
ILMN_3231944	LOC100130516	1375.81	2	177.619	1982	4	291.41	0.87994	XM_001720343.1	LOC100130516		PREDICTED: Homo sapiens hypothetical protein LOC100130516 (LOC100130516), mRNA.
ILMN_3248591	LTBP2	113.35	2	53.5125	259.147	4	119.837	0.87994	NM_000428.2	LTBP2	14	Homo sapiens latent transforming growth factor beta binding protein 2 (LTBP2), mRNA.	LTBP3; MSTP031; C14orf141
ILMN_1813833	NARFL	80.6272	2	24.4014	138.156	4	21.2218	0.87994	NM_022493.1	NARFL	16	Homo sapiens nuclear prelamin A recognition factor-like (NARFL), mRNA.	HPRN; FLJ21988; PRN; LET1L; IOP1
ILMN_2158336	SH3GLB2	2613.9	2	585.425	4009.9	4	809.596	0.87994	NM_020145.2	SH3GLB2	9	Homo sapiens SH3-domain GRB2-like endophilin B2 (SH3GLB2), mRNA.	PP9455; PP6569; KIAA1848
ILMN_1671028	THRAP3	66.0025	2	21.4733	116.72	4	32.202	0.87994	NM_005119.2	THRAP3	1	Homo sapiens thyroid hormone receptor associated protein 3 (THRAP3), mRNA.	MGC133082; FLJ22082; TRAP150; MGC133083
ILMN_1762718	CMTM4	97.5919	2	17.8132	153.127	4	37.7573	0.879102	XM_940220.1	CMTM4	16	Homo sapiens CKLF-like MARVEL transmembrane domain containing 4 (CMTM4), transcript variant 2, mRNA.	CKLFSF4
ILMN_1793959	ADPGK	189.244	2	25.7934	279.849	4	68.156	0.874527	NM_031284.3	ADPGK	15	Homo sapiens ADP-dependent glucokinase (ADPGK), mRNA.	ADP-GK; DKFZP434B195; 2610017G09Rik
ILMN_3249110	CSRNP2	93.6404	2	14.7386	150.389	4	48.5983	0.869345	NM_030809.1	CSRNP2	12	Homo sapiens cysteine-serine-rich nuclear protein 2 (CSRNP2), mRNA.	FLJ25576; C12orf2; TAIP-12; C12orf22
ILMN_2377900	MAP1B	29.3109	2	6.79328	57.5561	4	12.6745	0.869345	NM_032010.1	MAP1B	5	Homo sapiens microtubule-associated protein 1B (MAP1B), transcript variant 2, mRNA.	FUTSCH; MAP5; DKFZp686F1345; DKFZp686E1099; FLJ38954
ILMN_1806010	CUL9	205.91	2	22.9468	301.377	4	66.1019	0.859128	NM_015089.2	CUL9	6	Homo sapiens cullin 9 (CUL9), mRNA.	DKFZp686G1042; DKFZp686P2024; RP3-330M21.2; H7AP1
ILMN_3260715	CRTC3	247.165	2	20.5285	359.435	4	56.8059	0.858516	NM_022769.3	CRTC3	15	Homo sapiens CREB regulated transcription coactivator 3 (CRTC3), transcript variant 1, mRNA.	TORC3; FLJ21868
ILMN_1712291	MICALL2	21.1578	2	2.79495	47.022	4	12.5817	0.858516	NM_182924.1	MICALL2		Homo sapiens MICAL-like 2 (MICALL2), transcript variant 1, mRNA.	JRAB; MICAL-L2; FLJ23471; FLJ44858; MGC46023
ILMN_2352216	FBXL6	89.6524	2	68.7249	206.998	4	24.2657	0.850373	NM_024555.3	FBXL6	8	Homo sapiens F-box and leucine-rich repeat protein 6 (FBXL6), transcript variant 2, mRNA.	PP14630; FBL6
ILMN_1740385	CEP164	88.1614	2	30.9975	154.784	4	34.8877	0.847702	NM_014956.3	CEP164	11	Homo sapiens centrosomal protein 164kDa (CEP164), mRNA.	KIAA1052
ILMN_1686623	CSF1R	491.666	2	114.688	821.456	4	280.125	0.847702	NM_005211.2	CSF1R	5	Homo sapiens colony stimulating factor 1 receptor, formerly McDonough feline sarcoma viral (v-fms) oncogene homolog (CSF1R), mRNA.	C-FMS; FMS; FIM2; CSFR; CD115
ILMN_1678493	CHN1	45.6853	2	19.1966	104.666	4	48.2039	0.845819	NM_001822.3	CHN1	2	Homo sapiens chimerin (chimaerin) 1 (CHN1), transcript variant 2, mRNA.	CHN; ARHGAP2; RHOGAP2
ILMN_1696806	CTNND1	130.156	2	3.21563	212.507	4	75.2071	0.845819	XM_943098.1	CTNND1	11	Homo sapiens catenin (cadherin-associated protein), delta 1 (CTNND1), transcript variant 1, mRNA.	CAS; P120CAS; p120; P120CTN; CTNND; KIAA0384
ILMN_1672503	DPYSL2	950.124	2	189.954	1431.38	4	289.813	0.845819	NM_001386.4	DPYSL2	8	Homo sapiens dihydropyrimidinase-like 2 (DPYSL2), mRNA.	DHPRP2; DRP-2; DRP2; CRMP2
ILMN_1663916	ARHGAP9	80.3901	2	13.0028	186.868	4	101.735	0.837284	NM_032496.1	ARHGAP9	12	Homo sapiens Rho GTPase activating protein 9 (ARHGAP9), transcript variant 2, mRNA.	10C; RGL1; FLJ16525; MGC1295
ILMN_1681239	MYO1F	22.7133	2	0.235538	48.9149	4	16.2284	0.837284	NM_012335.2	MYO1F	19	Homo sapiens myosin IF (MYO1F), mRNA.
ILMN_2390859	NFKB2	34.8397	2	19.88	78.7039	4	27.7499	0.837284	NM_002502.3	NFKB2	10	Homo sapiens nuclear factor of kappa light polypeptide gene enhancer in B-cells 2 (p49/p100) (NFKB2), transcript variant 2, mRNA.	LYT10; LYT-10
ILMN_1669456	NME3	272.206	2	119.171	493.111	4	71.0945	0.836465	NM_002513.2	NME3	16	Homo sapiens non-metastatic cells 3, protein expressed in (NME3), mRNA.	NDPKC; NDPK-C; c371H6.2; NM23-H3; KIAA0516; DR-nm23
ILMN_1673305	RHOC	451.311	2	8.03477	646.875	4	33.0654	0.836465	NM_175744.3	RHOC	1	Homo sapiens ras homolog gene family, member C (RHOC), transcript variant 2, mRNA.	H9; ARHC; MGC61427; MGC1448; RHOH9; ARH9
ILMN_1738116	TMEM119	6.62115	2	11.8957	104.031	4	92.867	0.835455	NM_181724.1	TMEM119	12	Homo sapiens transmembrane protein 119 (TMEM119), mRNA.
ILMN_1712431	FAM113B	82.8255	2	0.804111	169.779	4	82.0568	0.83126	NM_138371.1	FAM113B	12	Homo sapiens family with sequence similarity 113, member B (FAM113B), mRNA.	MGC16044
ILMN_1687335	FLNA	48.3503	2	50.3808	150.273	4	68.7449	0.822748	NM_001456.1	FLNA	X	Homo sapiens filamin A, alpha (actin binding protein 280) (FLNA), mRNA.	OPD2; MNS; FMD; FLN; filamin A; NHBP; ABP-280; OPD1; FLN1; ABPX; OPD; DKFZp434P031
ILMN_1694327	LOC285176	95.6656	2	18.972	188.573	4	85.8766	0.822748	XM_937850.1	LOC285176		PREDICTED: Homo sapiens similar to ribosomal protein L10 (LOC285176), mRNA.
ILMN_1660086	MYH11	27.078	2	3.23316	64.338	4	31.0138	0.812728	NM_002474.1	MYH11	16	Homo sapiens myosin, heavy chain 11, smooth muscle (MYH11), transcript variant SM1A, mRNA.	MGC126726; FAA4; SMMHC; DKFZp686D19237; DKFZp686D10126; FLJ35232; AAT4; SMHC; MGC32963
ILMN_1717636	RGMA	486.981	2	2.26009	709.892	4	205.542	0.810242	NM_020211.1	RGMA	15	Homo sapiens RGM domain family, member A (RGMA), mRNA.	RGM
ILMN_1813746	CORO2A	278.926	2	10.3852	408.939	4	118.514	0.806985	NM_052820.2	CORO2A	9	Homo sapiens coronin, actin binding protein, 2A (CORO2A), transcript variant 1, mRNA.	WDR2; CLIPINB; IR10
ILMN_1667315	STAG3L1	42.2345	2	3.45813	84.1854	4	35.7742	0.806668	NM_018991.2	STAG3L1	7	Homo sapiens stromal antigen 3-like 1 (STAG3L1), transcript variant 1, mRNA.	DKFZP434A0131; MGC40269; MGC131759
ILMN_1679495	ULK3	130.79	2	45.1383	231.654	4	74.6009	0.798449	NM_015518.1	ULK3	15	Homo sapiens unc-51-like kinase 3 (C. elegans) (ULK3), mRNA.	FLJ90566; DKFZP434C131
ILMN_3199438	LOC440366	36.0014	2	7.56275	86.4891	4	45.5564	0.793909	NR_002828.1	LOC440366	16	Homo sapiens hect domain and RLD 2 pseudogene (LOC440366), non-coding RNA.
ILMN_2328666	CD83	33.4195	2	6.94132	80.6535	4	42.1203	0.788776	NM_004233.3	CD83	6	Homo sapiens CD83 molecule (CD83), transcript variant 1, mRNA.	HB15; BL11
ILMN_1703337	LOC441763	248.128	2	175.625	864.563	4	556.901	0.787211	XM_930284.1	LOC441763	16	PREDICTED: Homo sapiens hypothetical LOC441763 (LOC441763), mRNA.
ILMN_1752897	RPL23AP13	34.4651	2	5.1098	73.1348	4	32.4268	0.787211	NR_002229.1	RPL23AP13	2	Homo sapiens ribosomal protein L23a pseudogene 13 (RPL23AP13), non-coding RNA.	DKFZp547I014
ILMN_1715024	LSS	462.715	2	26.9675	661.38	4	51.1289	0.762629	NM_002340.3	LSS	21	Homo sapiens lanosterol synthase (2,3-oxidosqualene-lanosterol cyclase) (LSS), transcript variant 1, mRNA.	OSC
ILMN_1695759	AMDHD2	79.1912	2	7.52018	123.985	4	20.0846	0.761598	NM_015944.2	AMDHD2	16	Homo sapiens amidohydrolase domain containing 2 (AMDHD2), mRNA.	CGI-14
ILMN_2056687	C17orf56	38.6092	2	3.48434	69.3369	4	15.2073	0.761598	NM_144679.1	C17ORF56	17	Homo sapiens chromosome 17 open reading frame 56 (C17orf56), mRNA.	FLJ31528
ILMN_1724341	CXorf45	38.4736	2	15.9087	82.1037	4	32.6059	0.761077	NM_024810.1	CXORF45	X	Homo sapiens chromosome X open reading frame 45 (CXorf45), transcript variant 1, mRNA.	FLJ23018
ILMN_2180827	MEPCE	106.76	2	4.74749	161.843	4	30.3848	0.755714	NM_019606.4	MEPCE	7	Homo sapiens methylphosphate capping enzyme (MEPCE), mRNA.	FLJ20257; BCDIN3
ILMN_1728521	HDAC7A	47.1529	2	11.5788	85.7673	4	29.9687	0.749833	NM_016596.2	HDAC7A	12	Homo sapiens histone deacetylase 7A (HDAC7A), transcript variant 2, mRNA.	DKFZP586J0917; HDAC7
ILMN_1664464	PTGDS	47.2563	2	10.0953	241.575	4	191.59	0.749833	NM_000954.5	PTGDS	9	Homo sapiens prostaglandin D2 synthase 21kDa (brain) (PTGDS), mRNA.	PGD2; PGDS; PGDS2; PDS
ILMN_2041577	GPR172A	296.755	2	26.1678	427.307	4	51.0311	0.740891	NM_024531.3	GPR172A	8	Homo sapiens G protein-coupled receptor 172A (GPR172A), mRNA.	GPCR41; PAR1; D15Ertd747e; GPCR
ILMN_3307651	APOBEC3D	38.1671	2	4.51819	89.4676	4	46.6835	0.728876	NM_152426.3	APOBEC3D	22	Homo sapiens apolipoprotein B mRNA editing enzyme, catalytic polypeptide-like 3D (APOBEC3D), mRNA.
ILMN_1738530	ATAD3A	127.11	2	51.9521	227.287	4	27.1756	0.728876	NM_018188.2	ATAD3A	1	Homo sapiens ATPase family, AAA domain containing 3A (ATAD3A), mRNA.	FLJ10709
ILMN_1704446	SLC6A10P	282.594	2	86.6346	461.664	4	83.1135	0.728876	NM_198857.1	SLC6A10P	16	Homo sapiens solute carrier family 6 (neurotransmitter transporter, creatine), member 10 (pseudogene) (SLC6A10P) on chromosome 16.	CT-2; CT2; FLJ43855; SLC6A10pB; SLC6A10
ILMN_1755234	SSH3	538.054	2	18.2	774.533	4	218.916	0.728876	NM_017857.2	SSH3	11	Homo sapiens slingshot homolog 3 (Drosophila) (SSH3), mRNA.	FLJ20515; FLJ10928; SSH-3
ILMN_1724480	AXIN2	88.9715	2	16.2707	153.88	4	57.8171	0.72137	NM_004655.2	AXIN2	17	Homo sapiens axin 2 (conductin, axil) (AXIN2), mRNA.	MGC126582; DKFZp781B0869; AXIL
ILMN_1698934	CMTM7	159.952	2	5.62847	327.154	4	163.137	0.711532	NM_138410.2	CMTM7	3	Homo sapiens CKLF-like MARVEL transmembrane domain containing 7 (CMTM7), transcript variant 2, mRNA.	CKLFSF7; FLJ30992
ILMN_1752197	PDDC1	182.602	2	40.2484	282.531	4	72.2444	0.709268	NM_182612.1	PDDC1	11	Homo sapiens Parkinson disease 7 domain containing 1 (PDDC1), mRNA.	FLJ35497; FLJ34283
ILMN_1763452	EVI2B	53.1274	2	8.33664	114.092	4	56.7427	0.705057	NM_006495.2	EVI2B	17	Homo sapiens ecotropic viral integration site 2B (EVI2B), mRNA.	EVDB; D17S376
ILMN_1664176	FBLN5	20.0621	2	7.18995	45.9461	4	14.2614	0.705057	NM_006329.2	FBLN5	14	Homo sapiens fibulin 5 (FBLN5), mRNA.	ARMD3; UP50; DANCE; FLJ90059; EVEC
ILMN_2345739	CAPRIN2	43.801	2	4.13618	98.5205	4	50.3889	0.701501	NM_023925.3	CAPRIN2	12	Homo sapiens caprin family member 2 (CAPRIN2), transcript variant 2, mRNA.	MGC134848; MGC102894; MGC134847; FLJ11391; caprin-2; C1QDC1; EEG-1; FLJ22569; EEG1
ILMN_2208802	NPIP	247.962	2	78.6647	408.38	4	104.358	0.701501	NM_006985.1	NPIP	16	Homo sapiens nuclear pore complex interacting protein (NPIP), mRNA.
ILMN_1740429	FTL	2850.65	2	1140.37	4947.8	4	619.732	0.694659	NM_000146.3	FTL	19	Homo sapiens ferritin, light polypeptide (FTL), mRNA.	MGC71996
ILMN_1676611	PHPT1	645.955	2	53.2457	916.948	4	177.906	0.694659	NM_014172.2	PHPT1	9	Homo sapiens phosphohistidine phosphatase 1 (PHPT1), mRNA.	bA216L13.10; CGI-202; PHP14; HSPC141; RP11-216L13.10; DKFZp564M173
ILMN_1679614	SGSM3	126.785	2	18.1566	189.861	4	44.7177	0.683236	NM_015705.4	SGSM3	22	Homo sapiens small G protein signaling modulator 3 (SGSM3), mRNA.	MAP; DKFZp761D051; RUTBC3; RUSC3
ILMN_2370414	CHD3	35.5177	2	9.61037	66.8059	4	22.1476	0.679531	NM_001005273.1	CHD3	17	Homo sapiens chromodomain helicase DNA binding protein 3 (CHD3), transcript variant 1, mRNA.	Mi2-ALPHA; Mi-2a; ZFH
ILMN_1726990	DOM3Z	57.8417	2	34.901	121.65	4	24.5996	0.679531	NM_005510.3	DOM3Z	6	Homo sapiens dom-3 homolog Z (C. elegans) (DOM3Z), mRNA.	NG6; DOM3L
ILMN_1754660	ZCCHC24	83.3879	2	28.146	144.243	4	19.9037	0.679531	NM_153367.1	ZCCHC24	10	Homo sapiens zinc finger, CCHC domain containing 24 (ZCCHC24), mRNA.	FLJ90798
ILMN_1656316	ZMYM3	103.773	2	62.151	212.109	4	36.2959	0.679531	NM_005096.2	ZMYM3	X	Homo sapiens zinc finger, MYM-type 3 (ZMYM3), transcript variant 2, mRNA.	ZNF261; DXS6673E; XFIM; MYM; KIAA0385; ZNF198L2
ILMN_1697160	TTC7A	54.7246	2	23.4006	120.656	4	54.298	0.679531	NM_020458.1	TTC7A	2	Homo sapiens tetratricopeptide repeat domain 7A (TTC7A), mRNA.	TTC7
ILMN_1653861	SCMH1	126.642	2	6.58114	188.7	4	43.8178	0.674141	NM_001031694.1	SCMH1	1	Homo sapiens sex comb on midleg homolog 1 (Drosophila) (SCMH1), transcript variant 1, mRNA.	Scml3
ILMN_1748707	CRELD2	611.75	2	167.482	966.506	4	161.292	0.665798	NM_024324.2	CRELD2	22	Homo sapiens cysteine-rich with EGF-like domains 2 (CRELD2), mRNA.	DKFZp667O055; MGC11256
ILMN_2103919	LRFN3	161.868	2	13.4107	237.527	4	22.6144	0.665487	NM_024509.1	LRFN3	19	Homo sapiens leucine rich repeat and fibronectin type III domain containing 3 (LRFN3), mRNA.	FIGLER1; MGC2656; SALM4
ILMN_1700144	ITGA10	49.5076	2	3.93487	83.3591	4	22.2873	0.659433	NM_003637.3	ITGA10	1	Homo sapiens integrin, alpha 10 (ITGA10), mRNA.	PRO827
ILMN_1770635	SOX2	227.043	2	60.1354	359.58	4	92.755	0.651239	NM_003106.2	SOX2	3	Homo sapiens SRY (sex determining region Y)-box 2 (SOX2), mRNA.	ANOP3; MGC2413; MCOPS3
ILMN_2408039	EEF1D	1584.02	2	332.633	2379.9	4	146.261	0.649827	NM_032378.2	EEF1D	8	Homo sapiens eukaryotic translation elongation factor 1 delta (guanine nucleotide exchange protein) (EEF1D), transcript variant 1, mRNA.	EF-1D; FP1047; FLJ20897
ILMN_1745607	A2M	391.704	2	61.6559	454.307	4	119.89	0.647899	NM_000014.4	A2M	12	Homo sapiens alpha-2-macroglobulin (A2M), mRNA.	alpha 2M; CPAMD5; S863-7; FWP007; DKFZp779B086
ILMN_1755321	AAAS	42.1748	2	13.0712	55.2428	4	10.9259	0.647899	NM_015665.3	AAAS	12	Homo sapiens achalasia, adrenocortical insufficiency, alacrimia (Allgrove, triple-A) (AAAS), mRNA.	ADRACALA; AAASb; DKFZp586G1624; GL003; ADRACALIN; AAA
ILMN_1814092	AACSL	29.5551	2	8.30422	42.3357	4	25.0756	0.647899	XM_376454.3	AACSL	5	PREDICTED: Homo sapiens acetoacetyl-CoA synthetase-like (AACSL), mRNA.
ILMN_1760414	AADAC	74.9189	2	35.8145	100.207	4	53.156	0.647899	NM_001086.2	AADAC	3	Homo sapiens arylacetamide deacetylase (esterase) (AADAC), mRNA.	CES5A1; DAC
ILMN_1662364	AARS	1312.4	2	199.204	1590.53	4	289.365	0.647899	NM_001605.1	AARS	16	Homo sapiens alanyl-tRNA synthetase (AARS), mRNA.
ILMN_1674698	AARS2	169.952	2	39.9171	205.163	4	36.8858	0.647899	NM_020745.1	AARS2	6	Homo sapiens alanyl-tRNA synthetase 2, mitochondrial (putative) (AARS2), nuclear gene encoding mitochondrial protein, mRNA.	KIAA1270; AARSL; bA444E17.1
ILMN_1700461	AARSD1	206.231	2	24.1052	291.912	4	31.2835	0.647899	NM_025267.2	AARSD1	17	Homo sapiens alanyl-tRNA synthetase domain containing 1 (AARSD1), mRNA.	MGC2744
ILMN_1703743	AATF	229.333	2	23.9913	270.022	4	81.7862	0.647899	NM_012138.3	AATF	17	Homo sapiens apoptosis antagonizing transcription factor (AATF), mRNA.	CHE1; DED; CHE-1
ILMN_1753388	ABCA10	9.25613	2	9.42532	16.948	4	7.42828	0.647899	NM_080282.2	ABCA10	17	Homo sapiens ATP-binding cassette, sub-family A (ABC1), member 10 (ABCA10), mRNA.	EST698739
ILMN_1747627	ABCA2	18.1376	2	29.5919	49.4473	4	41.1593	0.647899	NM_001606.3	ABCA2	9	Homo sapiens ATP-binding cassette, sub-family A (ABC1), member 2 (ABCA2), transcript variant 2, mRNA.	MGC129761; ABC2
ILMN_1749001	ABCA5	11.7093	2	3.83697	23.9867	4	26.7764	0.647899	NM_018672.2	ABCA5	17	Homo sapiens ATP-binding cassette, sub-family A (ABC1), member 5 (ABCA5), transcript variant 1, mRNA.	FLJ16381; DKFZp779N2435; DKFZp451F117; EST90625; ABC13
ILMN_1701551	ABCA6	24.8288	2	1.70869	44.2957	4	12.0077	0.647899	NM_172346.1	ABCA6	17	Homo sapiens ATP-binding cassette, sub-family A (ABC1), member 6 (ABCA6), mRNA.	FLJ43498; EST155051
ILMN_1720501	ABCA9	26.2849	2	4.61212	45.7104	4	12.4456	0.647899	NM_080283.2	ABCA9	17	Homo sapiens ATP-binding cassette, sub-family A (ABC1), member 9 (ABCA9), mRNA.	EST640918; DKFZp686F2450; MGC75415
ILMN_2193980	ABCB6	341.756	2	11.3455	473.484	4	37.4716	0.647899	NM_005689.1	ABCB6	2	Homo sapiens ATP-binding cassette, sub-family B (MDR/TAP), member 6 (ABCB6), nuclear gene encoding mitochondrial protein, mRNA.	ABC; EST45597; PRP; MTABC3; ABC14; umat; FLJ22414
ILMN_1776119	ABCC10	43.6311	2	13.091	67.1125	4	10.4185	0.647899	NM_033450.2	ABCC10	6	Homo sapiens ATP-binding cassette, sub-family C (CFTR/MRP), member 10 (ABCC10), mRNA.	MRP7; EST182763; SIMRP7
ILMN_1677814	ABCC3	126.587	2	31.4461	190.389	4	72.0583	0.647899	NM_020037.1	ABCC3	17	Homo sapiens ATP-binding cassette, sub-family C (CFTR/MRP), member 3 (ABCC3), mRNA.	cMOAT2; MRP3; MLP2; ABC31; MOAT-D; EST90757
ILMN_1772189	ABCD1	4.42594	2	7.13361	15.0797	4	6.33589	0.647899	NM_000033.2	ABCD1	X	Homo sapiens ATP-binding cassette, sub-family D (ALD), member 1 (ABCD1), mRNA.	ALD; AMN; ALDP; ABC42
ILMN_2392635	ABCF1	391.088	2	181.322	524.354	4	52.0308	0.647899	NM_001025091.1	ABCF1	6	Homo sapiens ATP-binding cassette, sub-family F (GCN20), member 1 (ABCF1), transcript variant 1, mRNA.	ABC27; ABC50
ILMN_1763875	ABCF1	892.812	2	10.0393	1163.38	4	167.206	0.647899	NM_001090.2	ABCF1	6	Homo sapiens ATP-binding cassette, sub-family F (GCN20), member 1 (ABCF1), transcript variant 1, mRNA.	ABC27; ABC50
ILMN_1781999	ABCF2	50.8035	2	62.4509	103.546	4	26.0712	0.647899	NM_005692.3	ABCF2	7	Homo sapiens ATP-binding cassette, sub-family F (GCN20), member 2 (ABCF2), nuclear gene encoding mitochondrial protein, transcript variant 2, mRNA.	DKFZp586K1823; ABC28; M-ABC1; HUSSY-18; EST133090
ILMN_1810085	ABCF3	55.9414	2	33.2628	91.5026	4	13.7633	0.647899	NM_018358.1	ABCF3	3	Homo sapiens ATP-binding cassette, sub-family F (GCN20), member 3 (ABCF3), mRNA.	EST201864; FLJ11198
ILMN_2329927	ABCG1	28.5333	2	18.8275	49.2865	4	24.6998	0.647899	NM_016818.2	ABCG1	21	Homo sapiens ATP-binding cassette, sub-family G (WHITE), member 1 (ABCG1), transcript variant 2, mRNA.	WHITE1; ABC8; MGC34313
ILMN_2338268	ABHD11	25.1964	2	5.82659	34.3954	4	11.7569	0.647899	NM_148916.2	ABHD11	7	Homo sapiens abhydrolase domain containing 11 (ABHD11), transcript variant 6, mRNA.	PP1226; WBSCR21
ILMN_2245305	ABHD12	261.564	2	82.6718	359.246	4	114.259	0.647899	NM_001042472.1	ABHD12	20	Homo sapiens abhydrolase domain containing 12 (ABHD12), transcript variant 1, mRNA.	DKFZP434P106; dJ965G21.2; C20orf22; ABHD12A; BEM46L2
ILMN_1794213	ABHD14A	43.7042	2	12.9823	78.4858	4	29.3909	0.647899	NM_015407.3	ABHD14A	3	Homo sapiens abhydrolase domain containing 14A (ABHD14A), mRNA.	DORZ1; DKFZP564O243
ILMN_1769390	ABHD15	71.8804	2	12.5203	108.916	4	18.6958	0.647899	NM_198147.1	ABHD15	17	Homo sapiens abhydrolase domain containing 15 (ABHD15), mRNA.
ILMN_1723662	ABHD2	43.3082	2	9.47768	53.9791	4	13.799	0.647899	NM_007011.4	ABHD2	15	Homo sapiens abhydrolase domain containing 2 (ABHD2), transcript variant 2, mRNA.	HS1-2; PHPS1-2; MGC111112; LABH2; MGC26249
ILMN_1801767	ABHD3	86.8295	2	18.9208	105.369	4	48.7025	0.647899	NM_138340.3	ABHD3	18	Homo sapiens abhydrolase domain containing 3 (ABHD3), mRNA.	LABH3; MGC11259
ILMN_1700633	ABHD4	63.3067	2	30.1482	86.3233	4	20.8049	0.647899	NM_022060.2	ABHD4	14	Homo sapiens abhydrolase domain containing 4 (ABHD4), mRNA.	FLJ12816
ILMN_1712707	ABHD8	94.431	2	29.0833	113.51	4	8.93282	0.647899	NM_024527.3	ABHD8	19	Homo sapiens abhydrolase domain containing 8 (ABHD8), mRNA.	FLJ11743; MGC14280; MGC2512
ILMN_1755658	ABI3	25.2836	2	6.31168	39.4056	4	28.1893	0.647899	NM_016428.2	ABI3	17	Homo sapiens ABI family, member 3 (ABI3), transcript variant 1, mRNA.	SSH3BP3; NESH
ILMN_1673639	ABI3BP	151.942	2	9.53485	174.935	4	67.8631	0.647899	NM_015429.2	ABI3BP	3	Homo sapiens ABI gene family, member 3 (NESH) binding protein (ABI3BP), mRNA.	FLJ41743; FLJ41754; TARSH; NESHBP
ILMN_1731610	ABLIM1	67.608	2	10.2688	97.9984	4	57.956	0.647899	NM_006720.3	ABLIM1	10	Homo sapiens actin binding LIM protein 1 (ABLIM1), transcript variant 4, mRNA.	KIAA0059; FLJ14564; MGC1224; LIMATIN; LIMAB1; DKFZp781D0148; ABLIM
ILMN_2396672	ABLIM1	1480.84	2	33.1116	2220.52	4	1313.27	0.647899	NM_001003407.1	ABLIM1	10	Homo sapiens actin binding LIM protein 1 (ABLIM1), transcript variant 2, mRNA.	KIAA0059; FLJ14564; MGC1224; LIMATIN; LIMAB1; DKFZp781D0148; ABLIM
ILMN_1672878	ABR	1451.69	2	212.234	1640.89	4	337.877	0.647899	NM_021962.2	ABR	17	Homo sapiens active BCR-related gene (ABR), transcript variant 2, mRNA.	MDB; FLJ45954
ILMN_1802096	ABTB1	64.6747	2	18.3229	96.5632	4	24.1534	0.647899	NM_172027.1	ABTB1	3	Homo sapiens ankyrin repeat and BTB (POZ) domain containing 1 (ABTB1), transcript variant 1, mRNA.	BPOZ; PP2259; EF1ABP; MGC20585
ILMN_2367165	ABTB1	9.26769	2	18.2562	29.1522	4	14.6289	0.647899	NM_172028.1	ABTB1	3	Homo sapiens ankyrin repeat and BTB (POZ) domain containing 1 (ABTB1), transcript variant 3, mRNA.	BPOZ; PP2259; EF1ABP; MGC20585
ILMN_1687303	ACAD10	143.423	2	18.4595	195.696	4	29.9096	0.647899	NM_025247.3	ACAD10	12	Homo sapiens acyl-Coenzyme A dehydrogenase family, member 10 (ACAD10), mRNA.	MGC5601
ILMN_2225595	ACAD8	267.08	2	22.2843	335.733	4	37.3336	0.647899	NM_014384.2	ACAD8	11	Homo sapiens acyl-Coenzyme A dehydrogenase family, member 8 (ACAD8), nuclear gene encoding mitochondrial protein, mRNA.	FLJ22590; ACAD-8
ILMN_1775579	ACAD9	343.664	2	59.6155	402.607	4	22.7914	0.647899	NM_014049.3	ACAD9	3	Homo sapiens acyl-Coenzyme A dehydrogenase family, member 9 (ACAD9), mRNA.	ACAD-9; FLJ23533; NPD002; MGC14452
ILMN_1795104	ACADS	14.0469	2	23.9057	32.2465	4	11.4742	0.647899	NM_000017.1	ACADS	12	Homo sapiens acyl-Coenzyme A dehydrogenase, C-2 to C-3 short chain (ACADS), nuclear gene encoding mitochondrial protein, mRNA.	SCAD; ACAD3
ILMN_1806408	ACADVL	3941.98	2	94.8938	4384.66	4	565.522	0.647899	NM_000018.2	ACADVL	17	Homo sapiens acyl-Coenzyme A dehydrogenase, very long chain (ACADVL), nuclear gene encoding mitochondrial protein, transcript variant 2, mRNA.	ACAD6; VLCAD; LCACD
ILMN_2352009	ACADVL	396.57	2	211.064	624.753	4	69.6201	0.647899	NM_000018.2	ACADVL	17	Homo sapiens acyl-Coenzyme A dehydrogenase, very long chain (ACADVL), nuclear gene encoding mitochondrial protein, transcript variant 1, mRNA.	ACAD6; VLCAD; LCACD
ILMN_1808395	ACAP1	16.9068	2	15.6287	100.611	4	116.423	0.647899	NM_014716.2	ACAP1	17	Homo sapiens ArfGAP with coiled-coil, ankyrin repeat and PH domains 1 (ACAP1), mRNA.	KIAA0050; ACAP1
ILMN_1743847	ACAP3	4.65301	2	17.6056	29.8419	4	31.6675	0.647899	NM_030649.1	ACAP3	1	Homo sapiens ArfGAP with coiled-coil, ankyrin repeat and PH domains 3 (ACAP3), mRNA.	ACAP3; KIAA1716
ILMN_1716480	ACD	88.1976	2	9.26122	131.822	4	24.2822	0.647899	NM_022914.1	ACD	16	Homo sapiens adrenocortical dysplasia homolog (mouse) (ACD), transcript variant 2, mRNA.	PTOP; TPP1; TINT1; PIP1
ILMN_1699636	ACIN1	318.258	2	205.736	636.176	4	90.1582	0.647899	NM_014977.1	ACIN1	14	Homo sapiens apoptotic chromatin condensation inducer 1 (ACIN1), mRNA.	ACINUS; KIAA0670; ACN; DKFZp667N107
ILMN_1749014	ACLY	245.906	2	43.3746	357.47	4	46.2709	0.647899	NM_198830.1	ACLY	17	Homo sapiens ATP citrate lyase (ACLY), transcript variant 1, mRNA.	CLATP; ATPCL; ACL
ILMN_1740265	ACOT7	849.193	2	135.75	1014.18	4	237.314	0.647899	NM_181866.2	ACOT7	1	Homo sapiens acyl-CoA thioesterase 7 (ACOT7), transcript variant hBACHb, mRNA.	hBACH; LACH; LACH1; RP1-120G22.10; BACH; ACH1; MGC1126; ACT; CTE-II
ILMN_2332250	ACOT7	205.566	2	175.938	316.531	4	119.932	0.647899	NM_007274.3	ACOT7	1	Homo sapiens acyl-CoA thioesterase 7 (ACOT7), transcript variant hBACHa, mRNA.	hBACH; LACH1; RP1-120G22.10; MGC1126; LACH; BACH; ACH1; ACT; CTE-II
ILMN_1679600	ACOT8	61.5766	2	22.247	74.8111	4	18.6238	0.647899	NM_183386.1	ACOT8	20	Homo sapiens acyl-CoA thioesterase 8 (ACOT8), transcript variant 1, mRNA.	PTE1; hTE; HNAACTE; PTE-2; PTE2; hACTE-III
ILMN_1685703	ACOX2	94.4957	2	52.2785	132.478	4	30.8155	0.647899	NM_003500.2	ACOX2	3	Homo sapiens acyl-Coenzyme A oxidase 2, branched chain (ACOX2), mRNA.	BRCOX; THCCox; BCOX; BRCACOX
ILMN_1743396	ACOX3	647.086	2	197.268	822.322	4	151.205	0.647899	NM_003501.1	ACOX3	4	Homo sapiens acyl-Coenzyme A oxidase 3, pristanoyl (ACOX3), mRNA.
ILMN_1669633	ACP1	189.36	2	16.2488	212.113	4	28.9281	0.647899	NM_007099.2	ACP1	2	Homo sapiens acid phosphatase 1, soluble (ACP1), transcript variant 2, mRNA.	HAAP; MGC3499; MGC111030
ILMN_2344956	ACP1	705.962	2	534.386	951.761	4	132.339	0.647899	NM_001040649.1	ACP1	2	Homo sapiens acid phosphatase 1, soluble (ACP1), transcript variant 4, mRNA.	HAAP; MGC3499; MGC111030
ILMN_2078599	ACP5	215.936	2	132.634	282.047	4	116.639	0.647899	NM_001611.2	ACP5	19	Homo sapiens acid phosphatase 5, tartrate resistant (ACP5), mRNA.	TRAP; MGC117378
ILMN_2234343	ACP6	69.2297	2	10.4794	80.5486	4	28.0583	0.647899	NM_016361.2	ACP6	1	Homo sapiens acid phosphatase 6, lysophosphatidic (ACP6), mRNA.	PACPL1; ACPL1; LPAP
ILMN_1666690	ACRC	31.1748	2	3.90784	40.3056	4	16.0267	0.647899	NM_052957.2	ACRC	X	Homo sapiens acidic repeat containing (ACRC), mRNA.	NAAR1
ILMN_3236756	ACSF2	155.013	2	19.7233	227.123	4	44.8798	0.647899	NM_025149.4	ACSF2	17	Homo sapiens acyl-CoA synthetase family member 2 (ACSF2), mRNA.	FLJ20920; AVYV493; ACSMW
ILMN_2125869	ACTA1	0.0782188	2	3.74918	228.805	4	465.783	0.647899	NM_001100.3	ACTA1	1	Homo sapiens actin, alpha 1, skeletal muscle (ACTA1), mRNA.	MPFD; ASMA; NEM1; CFTDM; ACTA; CFTD; NEM2; CFTD1; NEM3
ILMN_1671703	ACTA2	450.801	2	26.8926	609.088	4	118.047	0.647899	NM_001613.1	ACTA2	10	Homo sapiens actin, alpha 2, smooth muscle, aorta (ACTA2), mRNA.	ACTSA
ILMN_1777296	ACTB	2787.62	2	2446.86	5263.54	4	2179.08	0.647899	NM_001101.2	ACTB	7	Homo sapiens actin, beta (ACTB), mRNA.	PS1TP5BP1; beta-actin
ILMN_1704961	ACTG1	769.699	2	431.735	1804.61	4	1451.85	0.647899	NM_001614.2	ACTG1	17	Homo sapiens actin, gamma 1 (ACTG1), mRNA.	DFNA26; ACTG; DFNA20; ACT
ILMN_1725534	ACTN4	1529.63	2	65.0654	1936.8	4	633.665	0.647899	NM_004924.3	ACTN4	19	Homo sapiens actinin, alpha 4 (ACTN4), mRNA.	DKFZp686K23158; FSGS1; FSGS
ILMN_1695821	ACTR1B	360.8	2	83.3625	436.01	4	14.4121	0.647899	NM_005735.2	ACTR1B	2	Homo sapiens ARP1 actin-related protein 1 homolog B, centractin beta (yeast) (ACTR1B), mRNA.	CTRN2; ARP1B
ILMN_1807493	ACVRL1	5.40906	2	1.79491	25.6558	4	13.1552	0.647899	NM_000020.1	ACVRL1	12	Homo sapiens activin A receptor type II-like 1 (ACVRL1), mRNA.	ORW2; HHT; ALK-1; ALK1; SKR3; HHT2; ACVRLK1
ILMN_1683883	ACY1	112.496	2	52.5546	146.654	4	65.2399	0.647899	NM_000666.1	ACY1	3	Homo sapiens aminoacylase 1 (ACY1), mRNA.	ACY1D; ACYLASE
ILMN_1697550	ACYP2	134.163	2	13.4495	166.95	4	59.7603	0.647899	NM_138448.2	ACYP2	2	Homo sapiens acylphosphatase 2, muscle type (ACYP2), mRNA.	ACYP; ACYM
ILMN_1803686	ADA	76.1686	2	13.7724	127.894	4	64.9174	0.647899	NM_000022.2	ADA	20	Homo sapiens adenosine deaminase (ADA), mRNA.
ILMN_2384544	ADAM15	620.619	2	399.781	1109.29	4	191.825	0.647899	NM_003815.3	ADAM15	1	Homo sapiens ADAM metallopeptidase domain 15 (ADAM15), transcript variant 2, mRNA.	MDC15
ILMN_1756920	ADAM15	2983.5	2	612.156	4071.49	4	440.973	0.647899	NM_207195.1	ADAM15	1	Homo sapiens ADAM metallopeptidase domain 15 (ADAM15), transcript variant 4, mRNA.	MDC15
ILMN_1799728	ADAM15	71.7448	2	1.04226	89.9648	4	45.7752	0.647899	XM_937888.1	ADAM15		PREDICTED: Homo sapiens ADAM metallopeptidase domain 15 (metargidin) (ADAM15), mRNA.
ILMN_1708348	ADAM8	19.9036	2	0.584288	39.9008	4	36.7386	0.647899	NM_001109.2	ADAM8	10	Homo sapiens ADAM metallopeptidase domain 8 (ADAM8), mRNA.	MS2; CD156; MGC134985
ILMN_2103107	ADAMDEC1	8.16888	2	8.47981	42.3413	4	39.5633	0.647899	NM_014479.2	ADAMDEC1	8	Homo sapiens ADAM-like, decysin 1 (ADAMDEC1), mRNA.	M12.219
ILMN_1793040	ADAMTSL5	81.7328	2	26.6009	139.191	4	68.9188	0.647899	NM_213604.1	ADAMTSL5	19	Homo sapiens ADAMTS-like 5 (ADAMTSL5), mRNA.	THSD6
ILMN_3247424	ADAP1	20.5014	2	7.63265	37.9091	4	21.8442	0.647899	NM_006869.2	ADAP1	7	Homo sapiens ArfGAP with dual PH domains 1 (ADAP1), mRNA.
ILMN_1776777	ADAR	1268.1	2	56.1068	1648.07	4	296.546	0.647899	NM_015840.2	ADAR	1	Homo sapiens adenosine deaminase, RNA-specific (ADAR), transcript variant 1, mRNA.	DRADA; K88dsRBP; ADAR1; IFI4; G1P1; DSRAD; IFI-4; p136; DSH
ILMN_2319326	ADARB1	18.2266	2	11.9187	47.9318	4	28.1757	0.647899	NM_015833.2	ADARB1	21	Homo sapiens adenosine deaminase, RNA-specific, B1 (RED1 homolog rat) (ADARB1), transcript variant 2, mRNA.	ADAR2a; ADAR2; DRABA2; DRADA2; ADAR2a-L1; ADAR2a-L2; ADAR2g; ADAR2c; RED1; ADAR2a-L3; ADAR2b; ADAR2d
ILMN_1679797	ADARB1	284.241	2	99.4692	436.363	4	149.032	0.647899	NM_001033049.1	ADARB1	21	Homo sapiens adenosine deaminase, RNA-specific, B1 (RED1 homolog rat) (ADARB1), transcript variant 1, mRNA.	ADAR2a; ADAR2; DRABA2; DRADA2; ADAR2a-L1; ADAR2a-L2; ADAR2g; ADAR2c; RED1; ADAR2a-L3; ADAR2b; ADAR2d
ILMN_1806275	ADAT3	71.5092	2	36.0409	95.8026	4	13.9893	0.647899	NM_138422.1	ADAT3	19	Homo sapiens adenosine deaminase, tRNA-specific 3, TAD3 homolog (S. cerevisiae) (ADAT3), mRNA.	TAD3; MSTP121; MST121; S863-5; FWP005
ILMN_1698777	ADCK1	121.119	2	12.0761	155.785	4	23.259	0.647899	NM_020421.2	ADCK1	14	Homo sapiens aarF domain containing kinase 1 (ADCK1), mRNA.	FLJ39600
ILMN_1663132	ADCK2	432.416	2	44.4789	514.444	4	119.04	0.647899	NM_052853.3	ADCK2	7	Homo sapiens aarF domain containing kinase 2 (ADCK2), mRNA.	MGC20727; AARF
ILMN_1761309	ADCK5	52.0952	2	45.3821	104.567	4	23.7859	0.647899	NM_174922.3	ADCK5	8	Homo sapiens aarF domain containing kinase 5 (ADCK5), mRNA.	MGC126708; FLJ35454
ILMN_1676893	ADCY3	741.69	2	59.574	883.488	4	119.807	0.647899	NM_004036.2	ADCY3	2	Homo sapiens adenylate cyclase 3 (ADCY3), mRNA.	KIAA0511; AC3
ILMN_1655935	ADCY7	64.7894	2	4.72264	83.1177	4	52.9469	0.647899	NM_001114.2	ADCY7	16	Homo sapiens adenylate cyclase 7 (ADCY7), mRNA.	KIAA0037; FLJ36387
ILMN_2356786	ADD1	96.6115	2	48.3738	167.753	4	43.18	0.647899	NM_001119.3	ADD1	4	Homo sapiens adducin 1 (alpha) (ADD1), transcript variant 1, mRNA.	ADDA; MGC44427; MGC3339
ILMN_1759252	ADD1	2508.43	2	78.8333	2783.69	4	487.447	0.647899	NM_001119.3	ADD1	4	Homo sapiens adducin 1 (alpha) (ADD1), transcript variant 4, mRNA.	ADDA; MGC44427; MGC3339
ILMN_1764309	ADH1A	16.6166	2	5.95262	41.1331	4	24.8542	0.647899	NM_000667.2	ADH1A	4	Homo sapiens alcohol dehydrogenase 1A (class I), alpha polypeptide (ADH1A), mRNA.	ADH1
ILMN_2363634	ADHFE1	62.3864	2	10.436	88.1421	4	22.6137	0.647899	NM_001077593.1	ADHFE1		Homo sapiens alcohol dehydrogenase, iron containing, 1 (ADHFE1), transcript variant 1, mRNA.	HOT; FLJ32430; ADH8; MGC48605; HMFT2263
ILMN_1688322	ADIPOR1	1125.5	2	2.4139	1540.66	4	723.171	0.647899	NM_015999.2	ADIPOR1	1	Homo sapiens adiponectin receptor 1 (ADIPOR1), mRNA.	ACDCR1; TESBP1A; CGI-45; PAQR1; FLJ42464; FLJ25385; CGI45
ILMN_2224833	ADIPOR2	1025.98	2	104.473	1156.93	4	295.58	0.647899	NM_024551.2	ADIPOR2	12	Homo sapiens adiponectin receptor 2 (ADIPOR2), mRNA.	MGC4640; ACDCR2; PAQR2; FLJ21432
ILMN_1666019	ADNP	19.7837	2	1.09121	32.746	4	6.12031	0.647899	NM_015339.2	ADNP	20	Homo sapiens activity-dependent neuroprotector homeobox (ADNP), transcript variant 1, mRNA.	ADNP1; KIAA0784
ILMN_1747227	ADORA1	38.2237	2	2.81987	47.3024	4	8.84784	0.647899	NM_000674.1	ADORA1	1	Homo sapiens adenosine A1 receptor (ADORA1), mRNA.	RDC7
ILMN_1811480	ADPRHL2	465.71	2	101.027	581.591	4	90.497	0.647899	NM_017825.1	ADPRHL2	1	Homo sapiens ADP-ribosylhydrolase like 2 (ADPRHL2), mRNA.	dJ665N4.2; ARH3; FLJ20446
ILMN_1677868	ADRA2B	53.0453	2	9.59797	77.9817	4	50.2346	0.647899	NM_000682.4	ADRA2B	2	Homo sapiens adrenergic, alpha-2B-, receptor (ADRA2B), mRNA.	ADRARL1; ADRA2L1; ALPHA2BAR; ADRA2RL1
ILMN_1778796	ADSS	112.203	2	49.0144	153.941	4	53.3402	0.647899	NM_001126.2	ADSS	1	Homo sapiens adenylosuccinate synthase (ADSS), mRNA.	ADEH; MGC20404
ILMN_1712944	AES	726.225	2	437.927	1386.01	4	208.594	0.647899	NM_198969.1	AES	19	Homo sapiens amino-terminal enhancer of split (AES), transcript variant 2, mRNA.	AES-2; ESP1; GRG5; GRG; TLE5; AES-1
ILMN_2333107	AES	193.961	2	198.385	443.382	4	84.0241	0.647899	NM_198970.1	AES	19	Homo sapiens amino-terminal enhancer of split (AES), transcript variant 3, mRNA.	AES-2; ESP1; GRG5; GRG; TLE5; AES-1
ILMN_1701998	AFAP1	118.619	2	1.89836	158.961	4	33.4055	0.647899	NM_198595.1	AFAP1	4	Homo sapiens actin filament associated protein 1 (AFAP1), transcript variant 2, mRNA.	AFAP-110; AFAP
ILMN_2404917	AFAP1L2	92.8554	2	5.47924	122.198	4	18.0581	0.647899	NM_032550.2	AFAP1L2	10	Homo sapiens actin filament associated protein 1-like 2 (AFAP1L2), transcript variant 2, mRNA.	FLJ14564; XB130; KIAA1914
ILMN_2129015	AFF1	119.72	2	46.8672	202.916	4	51.8809	0.647899	NM_005935.1	AFF1	4	Homo sapiens AF4/FMR2 family, member 1 (AFF1), mRNA.	MLLT2; MGC134969; AF4-MLL; MLL/AF4; PBM1; AF4; AF-4
ILMN_1705447	AFG3L1	163.802	2	58.0859	275.854	4	94.3422	0.647899	NM_001031805.1	AFG3L1	16	Homo sapiens AFG3 ATPase family gene 3-like 1 (yeast) (AFG3L1), transcript variant 2, mRNA.	FLJ45200; AFG3
ILMN_3242883	AGAP8	493.662	2	0.383532	680.035	4	142.362	0.647899	NM_001077686.1	AGAP8	10	Homo sapiens ArfGAP with GTPase domain, ankyrin repeat and PH domain 8 (AGAP8), mRNA.
ILMN_2308689	AGBL5	162.892	2	92.1125	286.914	4	38.2566	0.647899	NM_001035507.2	AGBL5	2	Homo sapiens ATP/GTP binding protein-like 5 (AGBL5), transcript variant 3, mRNA.	FLJ21839
ILMN_2257015	AGER	18.0574	2	2.36044	27.6455	4	5.89863	0.647899	NM_001136.3	AGER	6	Homo sapiens advanced glycosylation end product-specific receptor (AGER), transcript variant 1, mRNA.	MGC22357; RAGE
ILMN_1703228	AGFG2	60.4343	2	8.88511	94.1547	4	28.2946	0.647899	NM_006076.3	AGFG2	7	Homo sapiens ArfGAP with FG repeats 2 (AGFG2), mRNA.	RABR
ILMN_1679520	AGPAT1	67.3891	2	67.0885	138.799	4	22.0406	0.647899	NM_006411.2	AGPAT1	6	Homo sapiens 1-acylglycerol-3-phosphate O-acyltransferase 1 (lysophosphatidic acid acyltransferase, alpha) (AGPAT1), transcript variant 1, mRNA.	MGC5423; MGC4007; LPAAT-alpha; 1-AGPAT1; G15; LPAATA
ILMN_1732176	AGPAT2	203.5	2	140.223	314.288	4	47.3563	0.647899	NM_006412.3	AGPAT2	9	Homo sapiens 1-acylglycerol-3-phosphate O-acyltransferase 2 (lysophosphatidic acid acyltransferase, beta) (AGPAT2), transcript variant 1, mRNA.	LPAAB; BSCL1; 1-AGPAT2; LPAAT-beta; BSCL
ILMN_1681081	AGPAT2	65.484	2	35.534	108.826	4	35.0415	0.647899	NM_006412.3	AGPAT2	9	Homo sapiens 1-acylglycerol-3-phosphate O-acyltransferase 2 (lysophosphatidic acid acyltransferase, beta) (AGPAT2), transcript variant 1, mRNA.	LPAAB; BSCL1; 1-AGPAT2; LPAAT-beta; BSCL
ILMN_2377430	AGPAT2	422.305	2	68.8443	595.961	4	194.436	0.647899	NM_001012727.1	AGPAT2	9	Homo sapiens 1-acylglycerol-3-phosphate O-acyltransferase 2 (lysophosphatidic acid acyltransferase, beta) (AGPAT2), transcript variant 2, mRNA.	LPAAB; LPAAT-beta; BSCL1; BSCL; 1-AGPAT2
ILMN_1770454	AGRN	285.83	2	139.265	484.58	4	81.964	0.647899	NM_198576.2	AGRN	1	Homo sapiens agrin (AGRN), mRNA.	FLJ45064
ILMN_2223922	AGTPBP1	17.0208	2	11.0741	35.56	4	43.861	0.647899	NM_015239.1	AGTPBP1	9	Homo sapiens ATP/GTP binding protein 1 (AGTPBP1), mRNA.	NNA1; KIAA1035; DKFZp686M20191
ILMN_1673529	AGXT2L2	89.2934	2	9.3153	112.278	4	26.1266	0.647899	NM_032921.1	AGXT2L2	5	Homo sapiens alanine-glyoxylate aminotransferase 2-like 2 (AGXT2L2), mRNA.	MGC117348; MGC15875; MGC45484
ILMN_1686370	AGXT2L2	-1.61676	2	3.98935	9.20182	4	14.7073	0.647899	NM_153373.1	AGXT2L2	5	Homo sapiens alanine-glyoxylate aminotransferase 2-like 2 (AGXT2L2), mRNA.	MGC117348; MGC15875; MGC45484
ILMN_1680111	AHDC1	260.753	2	108.647	394.887	4	96.7345	0.647899	NM_001029882.1	AHDC1	1	Homo sapiens AT hook, DNA binding motif, containing 1 (AHDC1), mRNA.	CL23945; DJ159A19.3; RP1-159A19.1
ILMN_1812640	AHR	2202.19	2	382.967	3005.65	4	409.506	0.647899	NM_001621.2	AHR	7	Homo sapiens aryl hydrocarbon receptor (AHR), mRNA.
ILMN_1703617	AHSA1	338.124	2	69.3265	508.722	4	59.3936	0.647899	NM_012111.1	AHSA1	14	Homo sapiens AHA1, activator of heat shock 90kDa protein ATPase homolog 1 (yeast) (AHSA1), mRNA.	p38; C14orf3; AHA1
ILMN_1798308	AHSA2	482.674	2	161.518	736.353	4	275.298	0.647899	NM_152392.1	AHSA2	2	Homo sapiens AHA1, activator of heat shock 90kDa protein ATPase homolog 2 (yeast) (AHSA2), mRNA.	DKFZp564C236; Hch1
ILMN_1703538	AIF1	100.898	2	49.0236	201.57	4	88.2074	0.647899	NM_001623.3	AIF1	6	Homo sapiens allograft inflammatory factor 1 (AIF1), transcript variant 3, mRNA.	AIF-1; IRT-1; IBA1
ILMN_1792473	AIF1	381.519	2	56.5713	571.29	4	317.809	0.647899	NM_001623.3	AIF1	6	Homo sapiens allograft inflammatory factor 1 (AIF1), transcript variant 1, mRNA.	AIF-1; IRT-1; IBA1
ILMN_1712639	AIFM2	22.4247	2	3.16951	33.2108	4	10.6299	0.647899	NM_032797.4	AIFM2	10	Homo sapiens apoptosis-inducing factor, mitochondrion-associated, 2 (AIFM2), nuclear gene encoding mitochondrial protein, mRNA.	PRG3; RP11-367H5.2; AMID
ILMN_2113340	AIM1L	341.984	2	116.678	539.392	4	252.357	0.647899	NM_001039775.1	AIM1L	1	Homo sapiens absent in melanoma 1-like (AIM1L), mRNA.	FLJ10040; DKFZp434L1713; FLJ38020
ILMN_1669557	AIM1L	433.203	2	124.525	781.457	4	391.108	0.647899	XM_944018.1	AIM1L	1	Homo sapiens absent in melanoma 1-like (AIM1L), mRNA.	FLJ10040; DKFZp434L1713; FLJ38020
ILMN_3236458	AK2P2	81.1448	2	8.12453	100.747	4	25.9051	0.647899	XR_017211.2	AK2P2		PREDICTED: Homo sapiens adenylate kinase 2 pseudogene 2 (AK2P2), mRNA.
ILMN_1718808	AKAP10	29.7077	2	11.4638	39.1007	4	8.22791	0.647899	NM_007202.2	AKAP10	17	Homo sapiens A kinase (PRKA) anchor protein 10 (AKAP10), nuclear gene encoding mitochondrial protein, mRNA.	MGC9414; D-AKAP2; PRKA10
ILMN_1693220	AKAP11	193.778	2	27.853	217.377	4	42.8207	0.647899	NM_016248.2	AKAP11	13	Homo sapiens A kinase (PRKA) anchor protein 11 (AKAP11), mRNA.	PRKA11; AKAP220; DKFZp781I12161; KIAA0629; FLJ11304
ILMN_1752247	AKAP13	170.452	2	20.626	221.744	4	57.1889	0.647899	NM_006738.4	AKAP13	15	Homo sapiens A kinase (PRKA) anchor protein 13 (AKAP13), transcript variant 1, mRNA.	HA-3; FLJ11952; BRX; FLJ43341; c-lbc; PROTO-LB; Ht31; LBC; AKAP-Lbc; PROTO-LBC
ILMN_1770673	AKNA	74.4455	2	38.3879	198.212	4	118.46	0.647899	NM_030767.2	AKNA		Homo sapiens AT-hook transcription factor (AKNA), mRNA.	RP11-82I1.4; KIAA1968
ILMN_1701731	AKR1B1	288.47	2	114.323	393.714	4	147.532	0.647899	NM_001628.2	AKR1B1	7	Homo sapiens aldo-keto reductase family 1, member B1 (aldose reductase) (AKR1B1), mRNA.	ALDR1; MGC1804; ALR2; AR; ADR
ILMN_2410909	AKT1	811.54	2	594.169	1616.16	4	234.719	0.647899	NM_001014431.1	AKT1	14	Homo sapiens v-akt murine thymoma viral oncogene homolog 1 (AKT1), transcript variant 3, mRNA.	RAC; MGC99656; PRKBA; RAC-ALPHA; PKB; AKT
ILMN_1726906	AKT1S1	38.3135	2	7.57483	54.3083	4	16.1974	0.647899	NM_032375.2	AKT1S1	19	Homo sapiens AKT1 substrate 1 (proline-rich) (AKT1S1), mRNA.	MGC2865; PRAS40; Lobe
ILMN_2051381	ALDH16A1	101.656	2	86.3978	156.421	4	7.19911	0.647899	NM_153329.2	ALDH16A1	19	Homo sapiens aldehyde dehydrogenase 16 family, member A1 (ALDH16A1), mRNA.	MGC10204
ILMN_2096372	ALDH1A1	27.1692	2	8.18954	46.8602	4	27.2474	0.647899	NM_000689.3	ALDH1A1	9	Homo sapiens aldehyde dehydrogenase 1 family, member A1 (ALDH1A1), mRNA.	ALDH11; ALDH-E1; ALDC; RALDH1; MGC2318; ALDH1; PUMB1
ILMN_1709348	ALDH1A1	19.4439	2	0.327665	33.6469	4	18.6431	0.647899	NM_000689.3	ALDH1A1	9	Homo sapiens aldehyde dehydrogenase 1 family, member A1 (ALDH1A1), mRNA.	ALDH11; ALDH-E1; ALDC; RALDH1; MGC2318; ALDH1; PUMB1
ILMN_1794825	ALDH3A2	1514.1	2	770.856	2197.41	4	603.199	0.647899	NM_001031806.1	ALDH3A2	17	Homo sapiens aldehyde dehydrogenase 3 family, member A2 (ALDH3A2), transcript variant 2, mRNA.	DKFZp686E23276; FALDH; ALDH10; FLJ20851; SLS
ILMN_2244841	ALDH4A1	38.461	2	62.8678	102.165	4	23.8708	0.647899	NM_003748.2	ALDH4A1	1	Homo sapiens aldehyde dehydrogenase 4 family, member A1 (ALDH4A1), nuclear gene encoding mitochondrial protein, transcript variant P5CDhL, mRNA.	P5CDh; P5CD; ALDH4; P5CDhL; P5CDhS
ILMN_1656368	ALDH4A1	332.752	2	9.42924	444.094	4	59.5919	0.647899	NM_170726.1	ALDH4A1	1	Homo sapiens aldehyde dehydrogenase 4 family, member A1 (ALDH4A1), nuclear gene encoding mitochondrial protein, transcript variant P5CDhS, mRNA.	P5CDh; P5CD; ALDH4; P5CDhL; P5CDhS
ILMN_1696099	ALDH4A1	131.086	2	96.5695	275.159	4	49.7369	0.647899	NM_003748.2	ALDH4A1	1	Homo sapiens aldehyde dehydrogenase 4 family, member A1 (ALDH4A1), nuclear gene encoding mitochondrial protein, transcript variant P5CDhL, mRNA.	P5CDh; P5CD; ALDH4; P5CDhL; P5CDhS
ILMN_1736700	ALDOA	265.349	2	252.267	1127.86	4	952.903	0.647899	NM_184041.1	ALDOA	16	Homo sapiens aldolase A, fructose-bisphosphate (ALDOA), transcript variant 2, mRNA.	MGC17716; ALDA; MGC10942; MGC17767
ILMN_1741148	ALDOA	2554.23	2	1707.37	3637.69	4	921.338	0.647899	NM_184041.1	ALDOA	16	Homo sapiens aldolase A, fructose-bisphosphate (ALDOA), transcript variant 3, mRNA.	MGC17716; ALDA; MGC17767; MGC10942
ILMN_2131293	ALG1L	13.5206	2	14.2206	58.1349	4	110.125	0.647899	NM_001015050.1	ALG1L	3	Homo sapiens asparagine-linked glycosylation 1-like (ALG1L), mRNA.
ILMN_1782084	ALG1L	16.5091	2	5.26912	40.7609	4	42.8419	0.647899	NM_001015050.1	ALG1L	3	Homo sapiens asparagine-linked glycosylation 1-like (ALG1L), mRNA.
ILMN_1806845	ALG3	19.0783	2	8.01543	30.4304	4	4.4151	0.647899	NM_001006940.1	ALG3	3	Homo sapiens asparagine-linked glycosylation 3 homolog (yeast, alpha-1,3-mannosyltransferase) (ALG3), transcript variant 3, mRNA.	D16Ertd36e; CDGS4; NOT56L; Not56
ILMN_1690252	ALKBH2	158.425	2	52.3461	201.184	4	22.7909	0.647899	NM_001001655.1	ALKBH2	12	Homo sapiens alkB, alkylation repair homolog 2 (E. coli) (ALKBH2), mRNA.	ABH2; MGC90512; hABH2
ILMN_1657283	ALKBH5	2622.82	2	32.2569	3191.55	4	352.771	0.647899	NM_017758.2	ALKBH5	17	Homo sapiens alkB, alkylation repair homolog 5 (E. coli) (ALKBH5), mRNA.	OFOXD1; OFOXD; FLJ20308
ILMN_1808792	ALKBH6	87.9259	2	14.2232	118.751	4	23.6407	0.647899	NM_198867.1	ALKBH6	19	Homo sapiens alkB, alkylation repair homolog 6 (E. coli) (ALKBH6), transcript variant 1, mRNA.	MGC15677
ILMN_1761764	ALKBH7	165.918	2	160.009	275.443	4	82.2443	0.647899	NM_032306.2	ALKBH7	19	Homo sapiens alkB, alkylation repair homolog 7 (E. coli) (ALKBH7), mRNA.	MGC10974; UNQ6002; SPATA11
ILMN_2078697	ALPK1	141.015	2	5.09356	173.72	4	23.7922	0.647899	NM_025144.2	ALPK1	4	Homo sapiens alpha-kinase 1 (ALPK1), mRNA.	LAK; 8430410J10Rik; KIAA1527; FLJ22670
ILMN_1693789	ALPP	2201.57	2	344.002	2826.52	4	584.593	0.647899	NM_001632.2	ALPP	2	Homo sapiens alkaline phosphatase, placental (Regan isozyme) (ALPP), mRNA.	PLAP; ALP
ILMN_1700596	ALS2CL	25.1069	2	6.19705	35.7348	4	20.169	0.647899	NM_147129.2	ALS2CL	3	Homo sapiens ALS2 C-terminal like (ALS2CL), transcript variant 1, mRNA.	MGC129698; RN49018; DKFZp686P238
ILMN_1702322	ALS2CL	170.785	2	24.4259	331.503	4	160.238	0.647899	NM_147129.2	ALS2CL	3	Homo sapiens ALS2 C-terminal like (ALS2CL), transcript variant 1, mRNA.	MGC129698; RN49018; DKFZp686P238
ILMN_1787314	ALS2CR14	148.666	2	21.3807	178.784	4	44.365	0.647899	NM_178231.1	ALS2CR14	2	Homo sapiens amyotrophic lateral sclerosis 2 (juvenile) chromosome region, candidate 14 (ALS2CR14), mRNA.
ILMN_1666258	AMFR	42.4797	2	1.34604	56.8145	4	30.7105	0.647899	NM_001144.3	AMFR	16	Homo sapiens autocrine motility factor receptor (AMFR), mRNA.	GP78; RNF45
ILMN_2294762	AMY1A	1167.72	2	518.612	1478.08	4	603.506	0.647899	NM_004038.3	AMY1A	1	Homo sapiens amylase, alpha 1A (salivary) (AMY1A), transcript variant 1, mRNA.	AMY1; AMY1B
ILMN_2094262	AMY1B	20.0225	2	3.37523	27.1753	4	10.7047	0.647899	NM_001008218.1	AMY1B	1	Homo sapiens amylase, alpha 1B (salivary) (AMY1B), mRNA.	AMY1
ILMN_2094261	AMY1B	16.6116	2	1.65613	29.2497	4	6.5608	0.647899	NM_001008218.1	AMY1B	1	Homo sapiens amylase, alpha 1B (salivary) (AMY1B), mRNA.	AMY1
ILMN_1726327	AMY1B	355.548	2	114.593	475.066	4	153.347	0.647899	NM_001008218.1	AMY1B	1	Homo sapiens amylase, alpha 1B (salivary) (AMY1B), mRNA.	AMY1
ILMN_1663313	AMY1C	2541.34	2	63.7956	3450.18	4	1552.35	0.647899	NM_001008219.1	AMY1C	1	Homo sapiens amylase, alpha 1C (salivary) (AMY1C), mRNA.	AMY1
ILMN_1801303	AMY2A	120.202	2	42.5282	193.651	4	65.6077	0.647899	XM_942801.1	AMY2A	1	Homo sapiens amylase, alpha 2A (pancreatic) (AMY2A), mRNA.	PA; AMY2; AMY2B
ILMN_2073157	AMY2B	55.1941	2	22.4635	73.8808	4	29.977	0.647899	NM_020978.3	AMY2B	1	Homo sapiens amylase, alpha 2B (pancreatic) (AMY2B), mRNA.	AMY2
ILMN_2199284	ANAPC7	25.4227	2	25.7356	48.8729	4	34.2628	0.647899	NM_016238.1	ANAPC7	12	Homo sapiens anaphase promoting complex subunit 7 (ANAPC7), mRNA.	APC7
ILMN_1774207	ANGPT2	8.16062	2	3.91947	15.0873	4	13.2584	0.647899	NM_001147.1	ANGPT2	8	Homo sapiens angiopoietin 2 (ANGPT2), mRNA.	ANG2; AGPT2
ILMN_1669773	ANGPTL1	32.056	2	19.0572	44.2691	4	17.1899	0.647899	NM_004673.3	ANGPTL1	1	Homo sapiens angiopoietin-like 1 (ANGPTL1), mRNA.	KIAA0351; ANG3; ANGPT3; ARP1; dJ595C2.2; UNQ162; AngY
ILMN_1772612	ANGPTL2	370.201	2	48.7826	505.581	4	72.9669	0.647899	NM_012098.2	ANGPTL2	9	Homo sapiens angiopoietin-like 2 (ANGPTL2), mRNA.	ARP2; MGC8889; HARP
ILMN_1776363	ANK2	19.8831	2	3.7355	42.2413	4	13.8967	0.647899	NM_020977.2	ANK2	4	Homo sapiens ankyrin 2, neuronal (ANK2), transcript variant 2, mRNA.	DKFZp686P0948; FLJ38277; DKFZp686M09125; LQT4
ILMN_1661875	ANK3	99.6894	2	8.69871	149.138	4	33.8043	0.647899	NM_001149.2	ANK3	10	Homo sapiens ankyrin 3, node of Ranvier (ankyrin G) (ANK3), transcript variant 2, mRNA.	ANKYRIN-G; FLJ45464
ILMN_1766560	ANKHD1-EIF4EBP3	62.5533	2	27.3599	79.0268	4	6.78883	0.647899	NM_020690.4	ANKHD1-EIF4EBP3	5	Homo sapiens ANKHD1-EIF4EBP3 readthrough (ANKHD1-EIF4EBP3), mRNA.	MASK-BP3arf
ILMN_1675483	ANKMY1	37.3013	2	4.62595	68.1047	4	34.41	0.647899	NM_016552.2	ANKMY1	2	Homo sapiens ankyrin repeat and MYND domain containing 1 (ANKMY1), transcript variant 2, mRNA.	DKFZp686L21237; DKFZp686D20155; FLJ20499; ZMYND13
ILMN_1687351	ANKRA2	177.463	2	10.5423	239.354	4	34.7184	0.647899	NM_023039.2	ANKRA2	5	Homo sapiens ankyrin repeat, family A (RFXANK-like), 2 (ANKRA2), mRNA.	ANKRA
ILMN_1711828	ANKRD10	128.602	2	85.2387	230.888	4	79.6268	0.647899	NM_017664.2	ANKRD10	13	Homo sapiens ankyrin repeat domain 10 (ANKRD10), mRNA.	DKFZp686B07190; FLJ20093
ILMN_2115218	ANKRD10	156.168	2	104.782	301.909	4	111.891	0.647899	NM_017664.2	ANKRD10	13	Homo sapiens ankyrin repeat domain 10 (ANKRD10), mRNA.	DKFZp686B07190; FLJ20093
ILMN_2108709	ANKRD11	498.164	2	103.454	574.433	4	61.3843	0.647899	NM_013275.4	ANKRD11	16	Homo sapiens ankyrin repeat domain 11 (ANKRD11), mRNA.	LZ16; T13; ANCO-1
ILMN_1747839	ANKRD20A1	25.4306	2	10.6187	35.8446	4	23.1459	0.647899	NM_001012421.1	ANKRD20A1		Homo sapiens ankyrin repeat domain 20 family, member A1 (ANKRD20A1), mRNA.	DKFZp434A171; ANKRD20A
ILMN_1679184	ANKRD20A1	58.2086	2	45.2897	124.499	4	103.025	0.647899	XM_497035.2	ANKRD20A1		Homo sapiens ankyrin repeat domain 20 family, member A1 (ANKRD20A1), mRNA.	DKFZp434A171; ANKRD20A
ILMN_2215824	ANKRD20A1	862.614	2	453.201	1256.91	4	798.81	0.647899	NM_032250.1	ANKRD20A1	9	Homo sapiens ankyrin repeat domain 20 family, member A1 (ANKRD20A1), mRNA.	ANKRD20A; DKFZp434A171
ILMN_1670452	ANKRD20A1	46.1975	2	26.1927	99.0833	4	50.1988	0.647899	NM_001012419.1	ANKRD20A1		Homo sapiens ankyrin repeat domain 20 family, member A1 (ANKRD20A1), mRNA.	DKFZp434A171; ANKRD20A
ILMN_2398211	ANKRD20A3	19.7827	2	4.13213	33.008	4	18.9987	0.647899	NM_001012419.1	ANKRD20A3	9	Homo sapiens ankyrin repeat domain 20 family, member A3 (ANKRD20A3), mRNA.
ILMN_2227338	ANKRD23	34.0954	2	6.06792	46.4367	4	10.1159	0.647899	NM_144994.7	ANKRD23	2	Homo sapiens ankyrin repeat domain 23 (ANKRD23), mRNA.	FLJ32449; MARP3; MGC129593; DARP
ILMN_1730678	ANKRD30B	1842.63	2	459.018	2361.91	4	701.901	0.647899	NM_001029862.1	ANKRD30B	18	Homo sapiens ankyrin repeat domain 30B (ANKRD30B), mRNA.	NY-BR-1.1
ILMN_2145153	ANKRD35	193.545	2	63.7266	246.061	4	54.2725	0.647899	NM_144698.3	ANKRD35	1	Homo sapiens ankyrin repeat domain 35 (ANKRD35), mRNA.	MGC126667; FLJ25124; MGC126669
ILMN_1758846	ANKRD40	81.459	2	11.9054	131.693	4	65.0352	0.647899	NM_052855.2	ANKRD40	17	Homo sapiens ankyrin repeat domain 40 (ANKRD40), mRNA.	MGC15396; DKFZp451K241
ILMN_1755588	ANKRD47	26.7322	2	1.46923	36.4636	4	9.65703	0.647899	NM_198471.1	ANKRD47	19	Homo sapiens ankyrin repeat domain 47 (ANKRD47), mRNA.	FLJ46061
ILMN_3244029	ANKRD52	38.0172	2	8.70696	59.9028	4	17.7398	0.647899	NM_173595.3	ANKRD52	12	Homo sapiens ankyrin repeat domain 52 (ANKRD52), mRNA.	FLJ34236
ILMN_1766309	ANKRD54	206.154	2	35.5509	256.241	4	50.6178	0.647899	NM_138797.1	ANKRD54	22	Homo sapiens ankyrin repeat domain 54 (ANKRD54), mRNA.
ILMN_1675937	ANKRD9	24.8901	2	16.6661	46.531	4	16.9906	0.647899	NM_152326.2	ANKRD9	14	Homo sapiens ankyrin repeat domain 9 (ANKRD9), mRNA.	MGC21990
ILMN_1813669	ANKS1A	477.057	2	48.7044	539.161	4	126.718	0.647899	NM_015245.1	ANKS1A	6	Homo sapiens ankyrin repeat and sterile alpha motif domain containing 1A (ANKS1A), mRNA.	ANKS1; KIAA0229; MGC42354
ILMN_1751636	ANKS3	36.4783	2	5.84617	59.6137	4	11.6351	0.647899	NM_133450.1	ANKS3	16	Homo sapiens ankyrin repeat and sterile alpha motif domain containing 3 (ANKS3), mRNA.	FLJ32345; FLJ32767; KIAA1977
ILMN_2370692	ANKZF1	37.8111	2	11.4236	65.8121	4	13.3777	0.647899	NM_018089.2	ANKZF1	2	Homo sapiens ankyrin repeat and zinc finger domain containing 1 (ANKZF1), transcript variant 1, mRNA.	ZNF744; FLJ13144; FLJ10415
ILMN_1709124	ANO8	96.9151	2	0.607653	142.33	4	37.8661	0.647899	NM_020959.1	ANO8	19	Homo sapiens anoctamin 8 (ANO8), mRNA.	KIAA1623
ILMN_1762629	ANO9	40.8803	2	7.66678	54.0367	4	18.8088	0.647899	NM_001012302.1	ANO9	11	Homo sapiens anoctamin 9 (ANO9), mRNA.	TP53I5; PIG5
ILMN_1798679	ANO9	14.7354	2	32.559	83.3522	4	48.1466	0.647899	NM_001012302.1	ANO9	11	Homo sapiens anoctamin 9 (ANO9), mRNA.	TP53I5; PIG5
ILMN_1812926	ANTXR2	125.018	2	24.3989	209.53	4	82.9176	0.647899	NM_058172.3	ANTXR2	4	Homo sapiens anthrax toxin receptor 2 (ANTXR2), mRNA.	FLJ31074; MGC111533; CMG-2; MGC45856; JHF; CMG2; ISH
ILMN_1807003	ANXA11	139.97	2	45.5723	205.564	4	100.045	0.647899	NM_145869.1	ANXA11	10	Homo sapiens annexin A11 (ANXA11), transcript variant c, mRNA.	ANX11; CAP50
ILMN_1711899	ANXA2	426.461	2	55.3402	593.337	4	296.442	0.647899	NM_001002857.1	ANXA2	15	Homo sapiens annexin A2 (ANXA2), transcript variant 2, mRNA.	P36; LPC2D; ANX2L4; ANX2; PAP-IV; CAL1H; LIP2; LPC2
ILMN_3242004	ANXA8L1	125.27	2	97.3166	188.715	4	104.959	0.647899	NM_001098845.1	ANXA8L1	10	Homo sapiens annexin A8-like 1 (ANXA8L1), mRNA.	bA301J7.3
ILMN_2217601	ANXA9	60.0256	2	39.477	197.019	4	126.894	0.647899	NM_003568.1	ANXA9	1	Homo sapiens annexin A9 (ANXA9), mRNA.	ANX31
ILMN_1709820	AOAH	7.22811	2	0.598259	20.2217	4	18.9875	0.647899	NM_001637.1	AOAH	7	Homo sapiens acyloxyacyl hydrolase (neutrophil) (AOAH), mRNA.
ILMN_2387505	AP1B1	39.7162	2	46.2256	79.1692	4	15.7404	0.647899	NM_145730.1	AP1B1	22	Homo sapiens adaptor-related protein complex 1, beta 1 subunit (AP1B1), transcript variant 2, mRNA.	CLAPB2; ADTB1; BAM22; AP105A
ILMN_2399627	AP1G1	97.6799	2	67.3335	180.415	4	60.7237	0.647899	NM_001128.5	AP1G1	16	Homo sapiens adaptor-related protein complex 1, gamma 1 subunit (AP1G1), transcript variant 2, mRNA.	MGC18255; ADTG; CLAPG1
ILMN_1754179	AP1G2	326.832	2	142.093	580.084	4	71.1733	0.647899	NM_003917.2	AP1G2	14	Homo sapiens adaptor-related protein complex 1, gamma 2 subunit (AP1G2), mRNA.	G2AD
ILMN_1705861	AP1M2	84.2177	2	35.0191	107.406	4	25.1125	0.647899	NM_005498.3	AP1M2	19	Homo sapiens adaptor-related protein complex 1, mu 2 subunit (AP1M2), mRNA.	HSMU1B; MU1B; MU-1B
ILMN_1751345	AP1S1	42.3284	2	33.8792	82.6111	4	37.4097	0.647899	NM_001283.2	AP1S1	7	Homo sapiens adaptor-related protein complex 1, sigma 1 subunit (AP1S1), transcript variant 2, mRNA.	SIGMA1A; CLAPS1; AP19
ILMN_1815306	AP2A1	152.088	2	4.50793	173.756	4	32.4152	0.647899	NM_130787.2	AP2A1	19	Homo sapiens adaptor-related protein complex 2, alpha 1 subunit (AP2A1), transcript variant 2, mRNA.	CLAPA1; AP2-ALPHA; ADTAA
ILMN_2359211	AP2A1	54.9613	2	60.6625	83.1575	4	31.0898	0.647899	NM_130787.2	AP2A1	19	Homo sapiens adaptor-related protein complex 2, alpha 1 subunit (AP2A1), transcript variant 2, mRNA.	CLAPA1; AP2-ALPHA; ADTAA
ILMN_1803779	AP2A2	32.9255	2	12.3989	52.9125	4	7.36727	0.647899	NM_012305.2	AP2A2	11	Homo sapiens adaptor-related protein complex 2, alpha 2 subunit (AP2A2), mRNA.	CLAPA2; HYPJ; HIP9; ADTAB
ILMN_1681998	AP2B1	32.3357	2	25.3342	49.0826	4	9.83402	0.647899	NM_001282.2	AP2B1	17	Homo sapiens adaptor-related protein complex 2, beta 1 subunit (AP2B1), transcript variant 2, mRNA.	DKFZp781K0743; AP105B; CLAPB1; ADTB2; AP2-BETA
ILMN_2331735	AP2B1	48.7923	2	33.8247	76.7847	4	16.9594	0.647899	NM_001282.2	AP2B1	17	Homo sapiens adaptor-related protein complex 2, beta 1 subunit (AP2B1), transcript variant 2, mRNA.	DKFZp781K0743; AP105B; CLAPB1; ADTB2; AP2-BETA
ILMN_1699598	AP2M1	440.871	2	320.441	799.974	4	137.107	0.647899	NM_004068.3	AP2M1	3	Homo sapiens adaptor-related protein complex 2, mu 1 subunit (AP2M1), transcript variant 1, mRNA.	AP50; mu2; CLAPM1
ILMN_2402798	AP2M1	530.392	2	433.749	832.61	4	182.429	0.647899	NM_004068.3	AP2M1	3	Homo sapiens adaptor-related protein complex 2, mu 1 subunit (AP2M1), transcript variant 1, mRNA.	AP50; mu2; CLAPM1
ILMN_2390114	AP3D1	204.026	2	10.6502	272.596	4	37.1793	0.647899	NM_001077523.1	AP3D1	19	Homo sapiens adaptor-related protein complex 3, delta 1 subunit (AP3D1), transcript variant 1, mRNA.	hBLVR; ADTD
ILMN_1676946	AP3M2	219.286	2	4.87234	246.339	4	44.3928	0.647899	NM_006803.2	AP3M2	8	Homo sapiens adaptor-related protein complex 3, mu 2 subunit (AP3M2), mRNA.	AP47B; CLA20; P47B
ILMN_1731596	AP3S2	27.0709	2	10.4616	39.2306	4	8.23313	0.647899	NM_005829.3	AP3S2	15	Homo sapiens adaptor-related protein complex 3, sigma 2 subunit (AP3S2), mRNA.	sigma3b; AP3S3; FLJ35955
ILMN_1754531	AP4E1	231.374	2	21.9772	267.478	4	32.1499	0.647899	NM_007347.3	AP4E1	15	Homo sapiens adaptor-related protein complex 4, epsilon 1 subunit (AP4E1), mRNA.	DKFZp686L12167
ILMN_1659463	APAF1	98.206	2	39.5943	153.968	4	34.7011	0.647899	NM_181869.1	APAF1	12	Homo sapiens apoptotic peptidase activating factor 1 (APAF1), transcript variant 1, mRNA.	CED4; DKFZp781B1145
ILMN_1801710	APBB1IP	69.2672	2	7.54551	110.494	4	71.134	0.647899	NM_019043.3	APBB1IP	10	Homo sapiens amyloid beta (A4) precursor protein-binding, family B, member 1 interacting protein (APBB1IP), mRNA.	PREL1; INAG1; RIAM; RARP1
ILMN_2319344	APEX1	450.462	2	264.104	643.169	4	96.3289	0.647899	NM_001641.2	APEX1	14	Homo sapiens APEX nuclease (multifunctional DNA repair enzyme) 1 (APEX1), transcript variant 1, mRNA.	APEX; REF1; APE1; APE-1; HAP1; APE; APX; REF-1; APEN
ILMN_1652505	APEX2	371.637	2	108.889	436.889	4	101.845	0.647899	NM_014481.2	APEX2	X	Homo sapiens APEX nuclease (apurinic/apyrimidinic endonuclease) 2 (APEX2), nuclear gene encoding mitochondrial protein, mRNA.	XTH2; APEXL2; APE2
ILMN_1658472	APH1A	1113.81	2	89.9958	1328.07	4	253.005	0.647899	NM_016022.1	APH1A	1	Homo sapiens anterior pharynx defective 1 homolog A (C. elegans) (APH1A), transcript variant 1, mRNA.	APH-1A; CGI-78; 6530402N02Rik
ILMN_1675684	APOBEC3C	138.115	2	0.905663	162.464	4	30.5701	0.647899	NM_014508.2	APOBEC3C	22	Homo sapiens apolipoprotein B mRNA editing enzyme, catalytic polypeptide-like 3C (APOBEC3C), mRNA.	APOBEC1L; PBI; ARDC2; ARP5; MGC19485; ARDC4; bK150C2.3
ILMN_2412172	APOBEC3F	55.805	2	2.01756	96.8821	4	45.3668	0.647899	NM_001006666.1	APOBEC3F	22	Homo sapiens apolipoprotein B mRNA editing enzyme, catalytic polypeptide-like 3F (APOBEC3F), transcript variant 2, mRNA.	KA6; BK150C2.4.MRNA; ARP8; MGC74891
ILMN_1802106	APOBEC3G	37.5308	2	18.2301	119.729	4	93.464	0.647899	NM_021822.1	APOBEC3G	22	Homo sapiens apolipoprotein B mRNA editing enzyme, catalytic polypeptide-like 3G (APOBEC3G), mRNA.	CEM15; FLJ12740; bK150C2.7; ARP9; dJ494G10.1; MDS019
ILMN_2232478	APOBEC3G	35.7999	2	7.63557	77.9453	4	57.1122	0.647899	NM_021822.1	APOBEC3G	22	Homo sapiens apolipoprotein B mRNA editing enzyme, catalytic polypeptide-like 3G (APOBEC3G), mRNA.	CEM15; FLJ12740; bK150C2.7; ARP9; dJ494G10.1; MDS019
ILMN_1664828	APOBEC3H	3.79848	2	1.66216	14.8817	4	27.1773	0.647899	NM_181773.2	APOBEC3H	22	Homo sapiens apolipoprotein B mRNA editing enzyme, catalytic polypeptide-like 3H (APOBEC3H), mRNA.	dJ742C19.2; ARP10
ILMN_1789007	APOC1	26.8215	2	1.77455	35.9872	4	6.85064	0.647899	NM_001645.3	APOC1	19	Homo sapiens apolipoprotein C-I (APOC1), mRNA.
ILMN_1740938	APOE	17.286	2	22.0056	136.813	4	151.119	0.647899	NM_000041.2	APOE	19	Homo sapiens apolipoprotein E (APOE), mRNA.	MGC1571; apoprotein; AD2; LPG
ILMN_2325337	APOL2	34.4154	2	14.8157	73.3543	4	30.7482	0.647899	NM_145637.1	APOL2	22	Homo sapiens apolipoprotein L, 2 (APOL2), transcript variant beta, mRNA.	APOL-II
ILMN_1681103	AQP1	20.1824	2	13.6462	47.0419	4	20.0233	0.647899	NM_198098.1	AQP1	7	Homo sapiens aquaporin 1 (Colton blood group) (AQP1), mRNA.	MGC26324; AQP-CHIP; CO; CHIP28
ILMN_1767351	AR	28.6096	2	4.08608	44.5085	4	5.7413	0.647899	NM_000044.2	AR	X	Homo sapiens androgen receptor (AR), transcript variant 2, mRNA.	DHTR; SMAX1; TFM; HUMARA; AIS; NR3C4; KD; SBMA
ILMN_3269719	ARAP1	109.797	2	18.1957	167.361	4	37.1731	0.647899	NM_001040118.2	ARAP1	11	Homo sapiens ArfGAP with RhoGAP domain, ankyrin repeat and PH domain 1 (ARAP1), transcript variant 3, mRNA.
ILMN_1699703	ARCN1	1068.77	2	207.836	1361.17	4	195.786	0.647899	NM_001655.3	ARCN1	11	Homo sapiens archain 1 (ARCN1), mRNA.	COPD
ILMN_2330948	ARF1	145.972	2	117.128	265.37	4	63.4709	0.647899	NM_001024228.1	ARF1	1	Homo sapiens ADP-ribosylation factor 1 (ARF1), transcript variant 2, mRNA.
ILMN_1802203	ARF1	1985.71	2	143.844	2368.61	4	417.9	0.647899	NM_001658.3	ARF1	1	Homo sapiens ADP-ribosylation factor 1 (ARF1), transcript variant 1, mRNA.
ILMN_1752340	ARF5	1130.91	2	933.082	1760.16	4	232.703	0.647899	NM_001662.2	ARF5	7	Homo sapiens ADP-ribosylation factor 5 (ARF5), mRNA.
ILMN_2406873	ARFGAP1	18.4169	2	9.53505	44.3117	4	10.6961	0.647899	NM_175609.1	ARFGAP1	20	Homo sapiens ADP-ribosylation factor GTPase activating protein 1 (ARFGAP1), transcript variant 2, mRNA.	ARF1GAP; HRIHFB2281; MGC39924
ILMN_1732060	ARHGAP1	1230.87	2	259.133	1514.36	4	330.184	0.647899	NM_004308.2	ARHGAP1	11	Homo sapiens Rho GTPase activating protein 1 (ARHGAP1), mRNA.	RHOGAP; p50rhoGAP; RHOGAP1; CDC42GAP
ILMN_2208413	ARHGAP15	117.792	2	6.03601	179.972	4	76.9622	0.647899	NM_018460.2	ARHGAP15	2	Homo sapiens Rho GTPase activating protein 15 (ARHGAP15), mRNA.	BM046
ILMN_1718610	ARHGAP17	695.163	2	75.1039	866.671	4	173.082	0.647899	NM_018054.4	ARHGAP17	16	Homo sapiens Rho GTPase activating protein 17 (ARHGAP17), transcript variant 2, mRNA.	FLJ37567; MSTP110; DKFZp564A1363; MSTP066; RICH1; MST066; FLJ43368; MGC87805; MSTP038; WBP15; NADRIN; MST110
ILMN_2398847	ARHGAP17	65.3393	2	3.52543	127.396	4	61.4112	0.647899	NM_018054.4	ARHGAP17	16	Homo sapiens Rho GTPase activating protein 17 (ARHGAP17), transcript variant 2, mRNA.	FLJ37567; MSTP110; DKFZp564A1363; MSTP066; RICH1; MST066; FLJ43368; MGC87805; MSTP038; WBP15; NADRIN; MST110
ILMN_1676361	ARHGAP22	41.1529	2	15.8918	55.2811	4	28.0469	0.647899	NM_021226.2	ARHGAP22	10	Homo sapiens Rho GTPase activating protein 22 (ARHGAP22), mRNA.	RhoGAP2
ILMN_1765876	ARHGAP24	33.2396	2	0.462463	45.1419	4	23.8592	0.647899	NM_001025616.1	ARHGAP24	4	Homo sapiens Rho GTPase activating protein 24 (ARHGAP24), transcript variant 1, mRNA.	FILGAP; p73RhoGAP; FLJ33877; RC-GAP72; DKFZP564B1162; p73; RCGAP72
ILMN_1777998	ARHGAP25	54.3479	2	6.89037	115.179	4	78.584	0.647899	NM_014882.2	ARHGAP25	2	Homo sapiens Rho GTPase activating protein 25 (ARHGAP25), transcript variant 2, mRNA.	KAIA0053
ILMN_1750805	ARHGAP30	185.683	2	57.4851	246.525	4	78.9845	0.647899	NM_181720.2	ARHGAP30	1	Homo sapiens Rho GTPase activating protein 30 (ARHGAP30), transcript variant 1, mRNA.	FLJ00267; RP11-544M22.6; FLJ44128
ILMN_2408851	ARHGAP30	118.773	2	5.08728	195.419	4	95.481	0.647899	NM_181720.2	ARHGAP30	1	Homo sapiens Rho GTPase activating protein 30 (ARHGAP30), transcript variant 2, mRNA.	FLJ00267; FLJ44128; RP11-544M22.6
ILMN_1770824	ARHGAP4	39.3641	2	0.716097	104.837	4	74.758	0.647899	NM_001666.2	ARHGAP4	X	Homo sapiens Rho GTPase activating protein 4 (ARHGAP4), mRNA.	p115; C1; RGC1; KIAA0131; RhoGAP4
ILMN_2382657	ARHGAP9	9.38001	2	15.322	43.7171	4	43.2972	0.647899	NM_001080156.1	ARHGAP9	12	Homo sapiens Rho GTPase activating protein 9 (ARHGAP9), transcript variant 3, mRNA.	10C; RGL1; FLJ16525; MGC1295
ILMN_1734742	ARHGDIA	1560.91	2	49.4541	1762.43	4	251.021	0.647899	NM_004309.3	ARHGDIA	17	Homo sapiens Rho GDP dissociation inhibitor (GDI) alpha (ARHGDIA), mRNA.	RHOGDI-1; GDIA1; MGC117248; RHOGDI
ILMN_2405129	ARHGEF1	65.572	2	37.9022	127.575	4	49.8315	0.647899	NM_199002.1	ARHGEF1	19	Homo sapiens Rho guanine nucleotide exchange factor (GEF) 1 (ARHGEF1), transcript variant 1, mRNA.	P115-RHOGEF; GEF1; LBCL2; SUB1.5
ILMN_2132809	ARHGEF10	277.512	2	34.4278	355.239	4	89.617	0.647899	NM_014629.2	ARHGEF10	8	Homo sapiens Rho guanine nucleotide exchange factor (GEF) 10 (ARHGEF10), mRNA.	GEF10; DKFZp686H0726; MGC131664
ILMN_2389445	ARHGEF10L	32.1276	2	2.29503	60.4934	4	31.6892	0.647899	NM_001011722.2	ARHGEF10L	1	Homo sapiens Rho guanine nucleotide exchange factor (GEF) 10-like (ARHGEF10L), transcript variant 2, mRNA.	FLJ10521; KIAA1626; RP11-473A10.1; GrinchGEF
ILMN_2347380	ARHGEF11	34.5218	2	18.6122	80.9367	4	37.92	0.647899	NM_014784.2	ARHGEF11	1	Homo sapiens Rho guanine nucleotide exchange factor (GEF) 11 (ARHGEF11), transcript variant 1, mRNA.	KIAA0380; DKFZp667F1223; PDZ-RHOGEF; GTRAP48
ILMN_1669928	ARHGEF16	115.303	2	67.1762	160.267	4	29.5718	0.647899	NM_014448.2	ARHGEF16	1	Homo sapiens Rho guanine exchange factor (GEF) 16 (ARHGEF16), mRNA.	GEF16; NBR
ILMN_1754562	ARHGEF17	8.45174	2	2.17354	21.9014	4	12.8722	0.647899	NM_014786.2	ARHGEF17	11	Homo sapiens Rho guanine nucleotide exchange factor (GEF) 17 (ARHGEF17), mRNA.	KIAA0337; P164RHOGEF; p164-RhoGEF; FLJ90019; TEM4
ILMN_1796912	ARHGEF7	856.132	2	44.6974	1080.7	4	231.415	0.647899	NM_003899.2	ARHGEF7	13	Homo sapiens Rho guanine nucleotide exchange factor (GEF) 7 (ARHGEF7), transcript variant 1, mRNA.	KIAA0412; P50BP; BETA-PIX; PIXB; COOL1; PAK3; KIAA0142; P85SPR; P85COOL1; P85; P50; DKFZp761K1021; Nbla10314
ILMN_1797341	ARID1A	652.978	2	132.415	737.434	4	122.594	0.647899	NM_139135.1	ARID1A	1	Homo sapiens AT rich interactive domain 1A (SWI-like) (ARID1A), transcript variant 2, mRNA.	BAF250; B120; P270; SMARCF1; C1orf4; BAF250a; BM029
ILMN_1670130	ARID3A	191.576	2	11.4147	221.352	4	49.5966	0.647899	NM_005224.1	ARID3A	19	Homo sapiens AT rich interactive domain 3A (BRIGHT-like) (ARID3A), mRNA.	E2FBP1; BRIGHT; DRIL3; DRIL1
ILMN_1780444	ARL3	28.1131	2	2.85444	44.784	4	18.3429	0.647899	NM_004311.2	ARL3	10	Homo sapiens ADP-ribosylation factor-like 3 (ARL3), mRNA.	ARFL3
ILMN_1771738	ARL5A	46.4361	2	4.87956	56.3346	4	17.5338	0.647899	NM_012097.2	ARL5A	2	Homo sapiens ADP-ribosylation factor-like 5A (ARL5A), transcript variant 1, mRNA.	ARFLP5; ARL5
ILMN_1791149	ARL6IP4	203.092	2	136.52	350.855	4	44.6833	0.647899	NM_018694.2	ARL6IP4	12	Homo sapiens ADP-ribosylation-like factor 6 interacting protein 4 (ARL6IP4), transcript variant 1, mRNA.	MGC814; SRp25; SR-25
ILMN_2393144	ARL6IP4	312.611	2	224.793	579.006	4	64.839	0.647899	NM_001002251.1	ARL6IP4	12	Homo sapiens ADP-ribosylation-like factor 6 interacting protein 4 (ARL6IP4), transcript variant 3, mRNA.	MGC814; SRp25; SR-25
ILMN_1697088	ARMC5	88.2978	2	5.99881	104.93	4	14.1397	0.647899	NM_024742.1	ARMC5	16	Homo sapiens armadillo repeat containing 5 (ARMC5), mRNA.	FLJ00019; FLJ13063
ILMN_1697118	ARMC6	50.309	2	22.2861	86.3957	4	8.99241	0.647899	NM_033415.2	ARMC6	19	Homo sapiens armadillo repeat containing 6 (ARMC6), mRNA.	R30923_1; MGC19595
ILMN_1797298	ARMC7	94.079	2	0.961877	126.394	4	22.9701	0.647899	NM_024585.2	ARMC7	17	Homo sapiens armadillo repeat containing 7 (ARMC7), mRNA.	FLJ22160
ILMN_1785170	ARMCX2	79.2733	2	4.01419	95.3672	4	46.1042	0.647899	NM_177949.1	ARMCX2	X	Homo sapiens armadillo repeat containing, X-linked 2 (ARMCX2), mRNA.	ALEX2; MGC8742; MGC13343; KIAA0512
ILMN_2334760	ARMCX3	29.5852	2	12.4689	48.8379	4	30.425	0.647899	NM_177947.2	ARMCX3	X	Homo sapiens armadillo repeat containing, X-linked 3 (ARMCX3), transcript variant 2, mRNA.	ALEX3; KIAA0443; dJ545K15.2; DKFZp781N1954; MGC12199
ILMN_2334765	ARMCX3	21.8795	2	6.28039	35.7772	4	9.66218	0.647899	NM_177947.2	ARMCX3	X	Homo sapiens armadillo repeat containing, X-linked 3 (ARMCX3), transcript variant 2, mRNA.	ALEX3; KIAA0443; dJ545K15.2; DKFZp781N1954; MGC12199
ILMN_1743345	ARMCX4	24.7678	2	1.60001	48.2179	4	2.62906	0.647899	NM_152583.1	ARMCX4	X	Homo sapiens armadillo repeat containing, X-linked 4 (ARMCX4), mRNA.	MGC40053; DKFZp781M0415
ILMN_2347314	ARNT	67.5689	2	3.71591	93.5967	4	11.1003	0.647899	NM_178426.1	ARNT	1	Homo sapiens aryl hydrocarbon receptor nuclear translocator (ARNT), transcript variant 2, mRNA.	HIF-1beta; HIF1BETA; TANGO; HIF1B
ILMN_3185198	ARP11	25.3093	2	8.98424	41.5895	4	17.2629	0.647899	XR_041999.1	ARP11	7	PREDICTED: Homo sapiens misc_RNA (ARP11), miscRNA.
ILMN_2085760	ARPC1B	32.9489	2	5.01119	44.5584	4	14.1364	0.647899	NM_005720.2	ARPC1B	7	Homo sapiens actin related protein 2/3 complex, subunit 1B, 41kDa (ARPC1B), mRNA.	p41-ARC; ARC41; p40-ARC
ILMN_2393763	ARPC4	311.703	2	242.669	427.059	4	87.6529	0.647899	NM_001024960.1	ARPC4	3	Homo sapiens actin related protein 2/3 complex, subunit 4, 20kDa (ARPC4), transcript variant 3, mRNA.	ARC20; p20-Arc; MGC13544
ILMN_1707336	ARPC4	597.831	2	603.409	995.228	4	158.657	0.647899	NM_001024959.1	ARPC4	3	Homo sapiens actin related protein 2/3 complex, subunit 4, 20kDa (ARPC4), transcript variant 2, mRNA.	ARC20; p20-Arc; MGC13544
ILMN_1661492	ARRDC1	14.2019	2	23.8679	37.0504	4	24.7236	0.647899	NM_152285.2	ARRDC1	9	Homo sapiens arrestin domain containing 1 (ARRDC1), mRNA.	RP11-48C7.5; MGC40555
ILMN_1655612	ARRDC2	69.9216	2	23.3372	91.7489	4	41.4956	0.647899	NM_015683.1	ARRDC2	19	Homo sapiens arrestin domain containing 2 (ARRDC2), transcript variant 1, mRNA.	CLONE24945; PP2703
ILMN_2153787	ARRDC5	14.4451	2	11.8127	22.4298	4	4.55919	0.647899	NM_001080523.1	ARRDC5	19	Homo sapiens arrestin domain containing 5 (ARRDC5), mRNA.
ILMN_1656477	ARSA	54.2086	2	32.5984	71.0163	4	12.9249	0.647899	NM_000487.3	ARSA	22	Homo sapiens arylsulfatase A (ARSA), transcript variant 2, mRNA.	MLD
ILMN_1720604	ARSG	58.0324	2	16.1048	71.6409	4	4.93409	0.647899	NM_014960.2	ARSG	17	Homo sapiens arylsulfatase G (ARSG), mRNA.	KIAA1001
ILMN_3242048	ASAH2C	27.035	2	2.68353	44.8469	4	19.0745	0.647899	XM_927086.2	ASAH2C	10	PREDICTED: Homo sapiens N-acylsphingosine amidohydrolase (non-lysosomal ceramidase) 2C (ASAH2C), mRNA.
ILMN_1656248	ASAM	3.90883	2	0.91595	24.8017	4	13.8799	0.647899	NM_024769.2	ASAM	11	Homo sapiens adipocyte-specific adhesion molecule (ASAM), mRNA.	CLMP; ACAM; FLJ22415
ILMN_1690963	ASAP1	423.041	2	6.95533	579.781	4	160.419	0.647899	NM_018482.2	ASAP1	8	Homo sapiens ArfGAP with SH3 domain, ankyrin repeat and PH domain 1 (ASAP1), mRNA.	ZG14P; AMAP1; PAG2; ASAP1; PAP; CENTB4; KIAA1249
ILMN_3244390	ASAP1IT1	23.6043	2	2.8793	41.902	4	16.2558	0.647899	NR_002765.2	ASAP1IT1	8	Homo sapiens ASAP1 intronic transcript 1 (non-protein coding) (ASAP1IT1), non-coding RNA.
ILMN_1683096	ASB1	159.174	2	9.22662	200.739	4	60.0955	0.647899	NM_016114.3	ASB1	2	Homo sapiens ankyrin repeat and SOCS box-containing 1 (ASB1), mRNA.	MGC11165; KIAA1146; ASB-1
ILMN_1806705	ASB6	56.4193	2	18.705	99.7145	4	7.14228	0.647899	NM_177999.1	ASB6	9	Homo sapiens ankyrin repeat and SOCS box-containing 6 (ASB6), transcript variant 2, mRNA.	MGC1024; FLJ20548
ILMN_2397776	ASB6	70.2424	2	52.3346	95.8362	4	24.5151	0.647899	NM_177999.1	ASB6	9	Homo sapiens ankyrin repeat and SOCS box-containing 6 (ASB6), transcript variant 2, mRNA.	MGC1024; FLJ20548
ILMN_1783675	ASB8	161.036	2	48.9059	204.551	4	32.6909	0.647899	NM_024095.3	ASB8	12	Homo sapiens ankyrin repeat and SOCS box-containing 8 (ASB8), mRNA.	FLJ21255; MGC5540; PP14212
ILMN_1804384	ASMTL	33.6392	2	41.3767	75.1426	4	18.2119	0.647899	NM_004192.1	ASMTL	Y	Homo sapiens acetylserotonin O-methyltransferase-like (ASMTL), mRNA.	ASMTLX; ASTML; ASMTLY
ILMN_1689786	ASMTL	115.433	2	33.402	174.501	4	41.7342	0.647899	NM_004192.1	ASMTL	XY	Homo sapiens acetylserotonin O-methyltransferase-like (ASMTL), mRNA.	ASMTLX; ASTML; ASMTLY
ILMN_1796417	ASNS	346.15	2	62.0735	424.501	4	80.5982	0.647899	NM_133436.1	ASNS	7	Homo sapiens asparagine synthetase (ASNS), transcript variant 1, mRNA.	TS11
ILMN_1688180	ASPSCR1	22.1014	2	8.40854	47.3393	4	17.9584	0.647899	XM_941362.1	ASPSCR1		PREDICTED: Homo sapiens alveolar soft part sarcoma chromosome region, candidate 1 (ASPSCR1), mRNA.
ILMN_2395451	ASS1	892.532	2	342.924	1137.99	4	409.274	0.647899	NM_054012.3	ASS1	9	Homo sapiens argininosuccinate synthetase 1 (ASS1), transcript variant 2, mRNA.	CTLN1; ASS
ILMN_1726025	ASXL1	154.369	2	7.41042	204.416	4	21.8634	0.647899	NM_015338.3	ASXL1	20	Homo sapiens additional sex combs like 1 (Drosophila) (ASXL1), mRNA.	MGC71111; KIAA0978; MGC117280
ILMN_1783394	ATF4	33.9983	2	9.9184	51.0455	4	16.6319	0.647899	NM_001675.2	ATF4	22	Homo sapiens activating transcription factor 4 (tax-responsive enhancer element B67) (ATF4), transcript variant 1, mRNA.	TXREB; TAXREB67; CREB2; CREB-2
ILMN_2358457	ATF4	378.993	2	44.0416	464.586	4	80.7169	0.647899	NM_182810.1	ATF4	22	Homo sapiens activating transcription factor 4 (tax-responsive enhancer element B67) (ATF4), transcript variant 2, mRNA.	TXREB; TAXREB67; CREB2; CREB-2
ILMN_1669113	ATF5	211.028	2	52.0441	254.794	4	41.3512	0.647899	NM_012068.2	ATF5	19	Homo sapiens activating transcription factor 5 (ATF5), mRNA.	ATFX; FLJ34666; HMFN0395
ILMN_3273641	ATF6B	20.887	2	9.41131	53.3855	4	27.3414	0.647899	NM_001136153.1	ATF6B	6	Homo sapiens activating transcription factor 6 beta (ATF6B), transcript variant 2, mRNA.
ILMN_3194911	ATF6B	57.1144	2	4.36624	85.5711	4	31.6255	0.647899	NM_004381.4	ATF6B	6	Homo sapiens activating transcription factor 6 beta (ATF6B), transcript variant 1, mRNA.
ILMN_1804445	ATF7IP2	26.6204	2	12.8171	37.7028	4	19.9082	0.647899	NM_024997.2	ATF7IP2	16	Homo sapiens activating transcription factor 7 interacting protein 2 (ATF7IP2), mRNA.	MCAF2; FLJ12668
ILMN_2365881	ATG16L1	221.339	2	52.3674	276.872	4	33.9171	0.647899	NM_017974.3	ATG16L1	2	Homo sapiens ATG16 autophagy related 16-like 1 (S. cerevisiae) (ATG16L1), transcript variant 2, mRNA.	ATG16L; APG16L; IBD10; WDR30; FLJ00045; FLJ10035; FLJ10828; FLJ22677
ILMN_1756006	ATG2A	158.181	2	2.08207	182.616	4	21.6207	0.647899	NM_015104.1	ATG2A	11	Homo sapiens ATG2 autophagy related 2 homolog A (S. cerevisiae) (ATG2A), mRNA.	MGC117153; KIAA0404
ILMN_2411915	ATG4B	14.2405	2	20.6209	47.8629	4	51.8361	0.647899	NM_178326.2	ATG4B	2	Homo sapiens ATG4 autophagy related 4 homolog B (S. cerevisiae) (ATG4B), transcript variant 2, mRNA.	AUTL1; MGC1353; APG4B
ILMN_1801905	ATG4D	43.5018	2	26.64	80.2943	4	9.90388	0.647899	NM_032885.4	ATG4D	19	Homo sapiens ATG4 autophagy related 4 homolog D (S. cerevisiae) (ATG4D), mRNA.	APG4D; APG4-D; AUTL4
ILMN_2410975	ATG9A	347.538	2	80.7953	479.691	4	116.715	0.647899	NM_001077198.1	ATG9A	2	Homo sapiens ATG9 autophagy related 9 homolog A (S. cerevisiae) (ATG9A), transcript variant 1, mRNA.	APG9L1; MGD3208
ILMN_1739008	ATG9A	251.11	2	45.3175	308.473	4	56.3214	0.647899	NM_024085.2	ATG9A	2	Homo sapiens ATG9 autophagy related 9 homolog A (S. cerevisiae) (ATG9A), transcript variant 1, mRNA.	APG9L1; MGD3208
ILMN_1794707	ATHL1	22.9373	2	3.89183	94.3464	4	71.9743	0.647899	NM_025092.1	ATHL1	11	Homo sapiens ATH1, acid trehalase-like 1 (yeast) (ATHL1), mRNA.	MGC129859; MGC129858; FLJ22635
ILMN_1737833	ATN1	221.656	2	56.4345	283.68	4	43.9252	0.647899	NM_001007026.1	ATN1	12	Homo sapiens atrophin 1 (ATN1), transcript variant 1, mRNA.	DRPLA; NOD; B37; D12S755E
ILMN_1658884	ATP11B	108.307	2	8.26035	127.121	4	24.6823	0.647899	NM_014616.1	ATP11B	3	Homo sapiens ATPase, class VI, type 11B (ATP11B), mRNA.	DKFZP434N1615; KIAA0956; ATPIR; DKFZP434J238; ATPIF; MGC46576
ILMN_1704164	ATP13A2	68.423	2	4.4878	108.11	4	38.7614	0.647899	NM_022089.1	ATP13A2	1	Homo sapiens ATPase type 13A2 (ATP13A2), mRNA.	KRPPD; HSA9947; PARK9; RP1-37C10.4
ILMN_1731783	ATP1A1	982.303	2	224.602	1215.04	4	296.4	0.647899	NM_000701.6	ATP1A1	1	Homo sapiens ATPase, Na+/K+ transporting, alpha 1 polypeptide (ATP1A1), transcript variant 1, mRNA.	MGC3285; MGC51750
ILMN_1775566	ATP1A1	411.892	2	392.806	728.69	4	230.108	0.647899	NM_000701.6	ATP1A1	1	Homo sapiens ATPase, Na+/K+ transporting, alpha 1 polypeptide (ATP1A1), transcript variant 1, mRNA.	MGC3285; MGC51750
ILMN_1655884	ATP2A2	253.143	2	221.228	429.492	4	73.9657	0.647899	NM_001681.2	ATP2A2	12	Homo sapiens ATPase, Ca++ transporting, cardiac muscle, slow twitch 2 (ATP2A2), transcript variant 1, mRNA.	DAR; ATP2B; MGC45367; DD; SERCA2
ILMN_1815666	ATP2A2	719.879	2	161.709	988.833	4	105.154	0.647899	NM_170665.2	ATP2A2	12	Homo sapiens ATPase, Ca++ transporting, cardiac muscle, slow twitch 2 (ATP2A2), transcript variant 1, mRNA.	DAR; ATP2B; MGC45367; DD; SERCA2
ILMN_2310909	ATP2A3	12.3666	2	3.0016	26.0994	4	21.4781	0.647899	NM_174955.1	ATP2A3	17	Homo sapiens ATPase, Ca++ transporting, ubiquitous (ATP2A3), transcript variant 2, mRNA.	SERCA3
ILMN_1664772	ATP2B4	22.735	2	10.5214	32.9245	4	21.0917	0.647899	NM_001001396.1	ATP2B4	1	Homo sapiens ATPase, Ca++ transporting, plasma membrane 4 (ATP2B4), transcript variant 1, mRNA.	DKFZp686M088; PMCA4b; DKFZp686G08106; PMCA4x; PMCA4; ATP2B2; MXRA1
ILMN_1680579	ATP2B4	655.004	2	125.984	905.254	4	116.982	0.647899	NM_001684.3	ATP2B4	1	Homo sapiens ATPase, Ca++ transporting, plasma membrane 4 (ATP2B4), transcript variant 1, mRNA.	DKFZp686M088; PMCA4b; DKFZp686G08106; PMCA4x; PMCA4; ATP2B2; MXRA1
ILMN_2367753	ATP2B4	622.432	2	269.692	977.703	4	157.561	0.647899	NM_001684.3	ATP2B4	1	Homo sapiens ATPase, Ca++ transporting, plasma membrane 4 (ATP2B4), transcript variant 2, mRNA.	DKFZp686M088; PMCA4b; DKFZp686G08106; PMCA4x; PMCA4; ATP2B2; MXRA1
ILMN_2340565	ATP2C1	49.516	2	38.9979	76.6551	4	28.249	0.647899	NM_001001486.1	ATP2C1	3	Homo sapiens ATPase, Ca++ transporting, type 2C, member 1 (ATP2C1), transcript variant 4, mRNA.	SPCA1; PMR1; HHD; hSPCA1; ATP2C1A; KIAA1347; BCPM
ILMN_1785413	ATP2C2	37.6557	2	2.17519	49.0779	4	22.9702	0.647899	NM_014861.1	ATP2C2	16	Homo sapiens ATPase, Ca++ transporting, type 2C, member 2 (ATP2C2), mRNA.	SPCA2; KIAA0703; DKFZp686H22230
ILMN_1679178	ATP5D	173.223	2	117.509	277.94	4	89.8325	0.647899	NM_001687.4	ATP5D	19	Homo sapiens ATP synthase, H+ transporting, mitochondrial F1 complex, delta subunit (ATP5D), nuclear gene encoding mitochondrial protein, transcript variant 1, mRNA.
ILMN_1653599	ATP5D	1761.47	2	926.415	2211.86	4	530.298	0.647899	NM_001001975.1	ATP5D	19	Homo sapiens ATP synthase, H+ transporting, mitochondrial F1 complex, delta subunit (ATP5D), nuclear gene encoding mitochondrial protein, transcript variant 1, mRNA.
ILMN_2225887	ATP5EP2	5826.45	2	3435.17	7417.72	4	2105.05	0.647899	NR_002162.1	ATP5EP2	13	Homo sapiens ATP synthase, H+ transporting, mitochondrial F1 complex, epsilon subunit pseudogene 2 (ATP5EP2), transcript variant 6, non-coding RNA.
ILMN_1712430	ATP5G1	46.9722	2	36.2114	81.3267	4	64.0167	0.647899	NM_005175.2	ATP5G1	17	Homo sapiens ATP synthase, H+ transporting, mitochondrial F0 complex, subunit C1 (subunit 9) (ATP5G1), nuclear gene encoding mitochondrial protein, transcript variant 1, mRNA.	ATP5G; ATP5A
ILMN_1660577	ATP5G2	2639.1	2	1561.87	3386.09	4	414.445	0.647899	NM_005176.4	ATP5G2	12	Homo sapiens ATP synthase, H+ transporting, mitochondrial F0 complex, subunit c (subunit 9), isoform 2 (ATP5G2), nuclear gene encoding mitochondrial protein, transcript variant 2, mRNA.
ILMN_1809027	ATP5SL	611.321	2	206.278	743.735	4	111.375	0.647899	NM_018035.1	ATP5SL	19	Homo sapiens ATP5S-like (ATP5SL), mRNA.	FLJ10241
ILMN_1755990	ATP6AP1L	17.7475	2	8.05551	40.2016	4	17.4779	0.647899	NM_001017971.1	ATP6AP1L	5	Homo sapiens ATPase, H+ transporting, lysosomal accessory protein 1-like (ATP6AP1L), mRNA.	MGC138396
ILMN_1752579	ATP6V0A1	785.158	2	135.053	1043.33	4	121.116	0.647899	NM_005177.2	ATP6V0A1	17	Homo sapiens ATPase, H+ transporting, lysosomal V0 subunit a1 (ATP6V0A1), transcript variant 3, mRNA.	ATP6N1; VPP1; DKFZp781J1951; Stv1; a1; ATP6N1A; Vph1
ILMN_1721391	ATP6V0B	1166.76	2	433.318	1426.41	4	240.193	0.647899	NM_004047.2	ATP6V0B	1	Homo sapiens ATPase, H+ transporting, lysosomal 21kDa, V0 subunit b (ATP6V0B), transcript variant 1, mRNA.	HATPL; ATP6F; VMA16
ILMN_1795826	ATP6V0D1	445.968	2	332.351	675.558	4	172.552	0.647899	NM_004691.3	ATP6V0D1	16	Homo sapiens ATPase, H+ transporting, lysosomal 38kDa, V0 subunit d1 (ATP6V0D1), mRNA.	VPATPD; ATP6DV; VMA6; P39; ATP6D; VATX
ILMN_1785095	ATP6V0E2	161.942	2	0.54725	205.14	4	43.8719	0.647899	NM_145230.1	ATP6V0E2	7	Homo sapiens ATPase, H+ transporting V0 subunit e2 (ATP6V0E2), transcript variant 1, mRNA.	ATP6V0E2L; C7orf32
ILMN_1812073	ATP6V1B1	14.2517	2	3.06117	110.607	4	192.578	0.647899	NM_001692.2	ATP6V1B1	2	Homo sapiens ATPase, H+ transporting, lysosomal 56/58kDa, V1 subunit B1 (ATP6V1B1), mRNA.	VATB; VPP3; ATP6B1; MGC32642; RTA1B; VMA2
ILMN_1721741	ATPBD1B	232.231	2	27.9672	290.698	4	40.8677	0.647899	NM_018066.2	ATPBD1B	1	Homo sapiens ATP binding domain 1 family, member B (ATPBD1B), mRNA.	FLJ10349
ILMN_2370464	ATRIP	122.506	2	19.4123	154.705	4	2.31007	0.647899	NM_032166.2	ATRIP	3	Homo sapiens ATR interacting protein (ATRIP), transcript variant 2, mRNA.	MGC20625; ATRIP; DKFZp762J2115; DRN3; FLJ12343; MGC21482; DKFZp434J0310; MGC26740; AGS1
ILMN_1653896	ATRIP	76.1798	2	17.861	90.372	4	21.256	0.647899	NM_032166.2	ATRIP	3	Homo sapiens ATR interacting protein (ATRIP), transcript variant 2, mRNA.	MGC20625; ATRIP; DKFZp762J2115; DRN3; FLJ12343; MGC21482; DKFZp434J0310; MGC26740; AGS1
ILMN_1800951	ATXN1	234.927	2	8.67366	274.577	4	5.48536	0.647899	NM_000332.2	ATXN1	6	Homo sapiens ataxin 1 (ATXN1), mRNA.	SCA1; D6S504E; ATX1
ILMN_3193798	ATXN1L	34.6805	2	3.62597	50.2612	4	32.3444	0.647899	NM_001137675.2	ATXN1L	16	Homo sapiens ataxin 1-like (ATXN1L), transcript variant 1, mRNA.
ILMN_2354334	ATXN2L	9.90901	2	10.1588	27.5631	4	32.7412	0.647899	NM_017492.2	ATXN2L	16	Homo sapiens ataxin 2-like (ATXN2L), transcript variant F, mRNA. XM_944041 XM_944048 XM_944052	A2LP; A2LG; A2RP; A2D
ILMN_1664177	ATXN7L2	18.9418	2	3.35755	36.4489	4	12.8002	0.647899	NM_153340.2	ATXN7L2	1	Homo sapiens ataxin 7-like 2 (ATXN7L2), mRNA.	FLJ00381; MGC46534
ILMN_1862018	ATXN7L3	353.233	2	292.046	619.487	4	117.199	0.647899	Hs.512651	ATXN7L3	17	Homo sapiens ataxin 7-like 3 (ATXN7L3), transcript variant 2, mRNA.	DKFZp761G2113
ILMN_1684217	AURKB	110.616	2	111.465	204.854	4	22.0491	0.647899	NM_004217.1	AURKB	17	Homo sapiens aurora kinase B (AURKB), mRNA.	ARK2; STK5; AurB; IPL1; AIM1; AIK2; STK12; AIM-1
ILMN_1698324	AVPR2	63.2968	2	20.6722	80.2165	4	33.669	0.647899	NM_000054.2	AVPR2	X	Homo sapiens arginine vasopressin receptor 2 (nephrogenic diabetes insipidus) (AVPR2), mRNA.	DI1; V2R; MGC126533; DIR; NDI; DIR3; ADHR; MGC138386
ILMN_1766185	AXIN1	206.397	2	68.3556	303.363	4	20.7197	0.647899	NM_181050.1	AXIN1	16	Homo sapiens axin 1 (AXIN1), transcript variant 2, mRNA.	AXIN; MGC52315
ILMN_1754400	AYP1p1	114.588	2	31.7646	134.12	4	15.314	0.647899	XR_001434.1	AYP1P1		PREDICTED: Homo sapiens AYP1 pseudogene 1 (AYP1p1), misc RNA.
ILMN_2148459	B2M	7461.23	2	385.373	8960.37	4	2043.58	0.647899	NM_004048.2	B2M	15	Homo sapiens beta-2-microglobulin (B2M), mRNA.
ILMN_1725427	B2M	7086.39	2	1318.34	9660.3	4	2629.97	0.647899	NM_004048.2	B2M	15	Homo sapiens beta-2-microglobulin (B2M), mRNA.
ILMN_1739749	B3GALT6	142.177	2	65.3397	250.526	4	28.0455	0.647899	NM_080605.2	B3GALT6	1	Homo sapiens UDP-Gal:betaGal beta 1,3-galactosyltransferase polypeptide 6 (B3GALT6), mRNA.	beta3GalT6
ILMN_2210581	B3GAT3	20.8561	2	24.5088	47.6014	4	20.6226	0.647899	NM_012200.2	B3GAT3	11	Homo sapiens beta-1,3-glucuronyltransferase 3 (glucuronosyltransferase I) (B3GAT3), mRNA.	GLCATI; GlcAT-I
ILMN_3246214	B3GNT1	138.667	2	40.2227	184.839	4	42.9283	0.647899	NM_006876.2	B3GNT1	11	Homo sapiens UDP-GlcNAc:betaGal beta-1,3-N-acetylglucosaminyltransferase 1 (B3GNT1), mRNA.	B3GN-T1; iGNT; B3GNT6; iGAT; BETA3GNTI
ILMN_1711102	B3GNT2	29.6947	2	1.53433	41.2573	4	12.6521	0.647899	NM_006577.3	B3GNT2	2	Homo sapiens UDP-GlcNAc:betaGal beta-1,3-N-acetylglucosaminyltransferase 2 (B3GNT2), mRNA.	B3GNT-2; B3GN-T1; B3GNT1; BETA3GNT; B3GN-T2; B3GNT
ILMN_1741389	B3GNT8	243.779	2	109.484	328.722	4	176.281	0.647899	NM_198540.2	B3GNT8	19	Homo sapiens UDP-GlcNAc:betaGal beta-1,3-N-acetylglucosaminyltransferase 8 (B3GNT8), mRNA.	B3GALT7; BGALT15; beta3Gn-T8
ILMN_1692267	B4GALT3	355.044	2	8.37621	413.676	4	29.3427	0.647899	NM_003779.2	B4GALT3	1	Homo sapiens UDP-Gal:betaGlcNAc beta 1,4- galactosyltransferase, polypeptide 3 (B4GALT3), mRNA.	beta4Gal-T3
ILMN_1663541	B4GALT7	134.374	2	4.46926	177.339	4	32.7037	0.647899	NM_007255.1	B4GALT7	5	Homo sapiens xylosylprotein beta 1,4-galactosyltransferase, polypeptide 7 (galactosyltransferase I) (B4GALT7), mRNA.	B4GAL-T7; XGALT1; XGPT1; XGALT-1; beta4Gal-T7
ILMN_2320349	BACE1	57.4975	2	23.8469	72.0493	4	22.4008	0.647899	NM_138972.2	BACE1	11	Homo sapiens beta-site APP-cleaving enzyme 1 (BACE1), transcript variant b, mRNA.	ASP2; KIAA1149; BACE; HSPC104; FLJ90568
ILMN_1738652	BAD	128.58	2	148.674	237.34	4	71.0645	0.647899	NM_004322.2	BAD	11	Homo sapiens BCL2-antagonist of cell death (BAD), transcript variant 2, mRNA.	BBC2; BCL2L8
ILMN_1705922	BAIAP2	783.397	2	887.796	1274.3	4	278.276	0.647899	NM_006340.1	BAIAP2	17	Homo sapiens BAI1-associated protein 2 (BAIAP2), transcript variant 3, mRNA.	IRSP53; BAP2
ILMN_1699727	BAIAP2	96.4524	2	106.742	181.439	4	33.2867	0.647899	NM_006340.1	BAIAP2	17	Homo sapiens BAI1-associated protein 2 (BAIAP2), transcript variant 3, mRNA.	IRSP53; BAP2
ILMN_2258749	BAIAP2	78.5383	2	31.5168	136.776	4	33.4062	0.647899	NM_017450.1	BAIAP2	17	Homo sapiens BAI1-associated protein 2 (BAIAP2), transcript variant 1, mRNA.	IRSP53; BAP2
ILMN_1805990	BAK1	38.6016	2	12.9731	50.3295	4	23.9115	0.647899	NM_001188.2	BAK1	6	Homo sapiens BCL2-antagonist/killer 1 (BAK1), mRNA.	MGC3887; BCL2L7; CDN1; BAK; BAK-LIKE; MGC117255
ILMN_2179837	BANF1	963.244	2	717.939	1486.8	4	268.275	0.647899	NM_003860.2	BANF1	11	Homo sapiens barrier to autointegration factor 1 (BANF1), mRNA.	BCRP1; MGC111161; D14S1460; BAF
ILMN_1749243	BANF1	55.056	2	30.7374	91.4609	4	17.7267	0.647899	NM_003860.2	BANF1	11	Homo sapiens barrier to autointegration factor 1 (BANF1), mRNA.	BCRP1; MGC111161; D14S1460; BAF
ILMN_1663631	BANP	720.241	2	194.137	874.519	4	118.106	0.647899	XM_938904.1	BANP	16	Homo sapiens BTG3 associated nuclear protein (BANP), transcript variant 2, mRNA.	DKFZp761H172; FLJ10177; SMAR1; SMARBP1; FLJ20538
ILMN_1768363	BAP1	170.216	2	16.0785	219.361	4	9.44034	0.647899	NM_004656.2	BAP1	3	Homo sapiens BRCA1 associated protein-1 (ubiquitin carboxy-terminal hydrolase) (BAP1), mRNA.	KIAA0272; DKFZp686N04275; hucep-6; FLJ35406; FLJ37180; HUCEP-13
ILMN_1701170	BARX2	402.16	2	2.37499	529.189	4	282.466	0.647899	NM_003658.3	BARX2	11	Homo sapiens BARX homeobox 2 (BARX2), mRNA.	MGC133368; MGC133369
ILMN_1680831	BAZ1B	248.048	2	35.4252	296.387	4	47.0551	0.647899	NM_023005.2	BAZ1B	7	Homo sapiens bromodomain adjacent to zinc finger domain, 1B (BAZ1B), transcript variant 1, mRNA.	WBSCR9; WBSCR10; WSTF
ILMN_1686626	BAT1	2283.21	2	763.037	2754.34	4	374.782	0.647899	NM_004640.4	BAT1	6	Homo sapiens HLA-B associated transcript 1 (BAT1), transcript variant 2, mRNA.	UAP56; DDX39B; D6S81E
ILMN_1760563	BAT2	152.637	2	142.114	347.837	4	66.1556	0.647899	NM_080686.1	BAT2	6	Homo sapiens HLA-B associated transcript 2 (BAT2), mRNA.	G2; D6S51E; DKFZp686D09175; D6S51
ILMN_1705364	BAT3	160.372	2	15.4977	202.183	4	51.4436	0.647899	NM_080703.1	BAT3	6	Homo sapiens HLA-B associated transcript 3 (BAT3), transcript variant 2, mRNA.	BAG-6; G3; D6S52E; BAG6
ILMN_2152402	BAT5	285.362	2	26.7423	342.315	4	50.4008	0.647899	NM_021160.1	BAT5	6	Homo sapiens HLA-B associated transcript 5 (BAT5), mRNA.	D6S82E; NG26
ILMN_1668822	BATF	5.27635	2	5.87595	30.7464	4	33.307	0.647899	NM_006399.2	BATF	14	Homo sapiens basic leucine zipper transcription factor, ATF-like (BATF), mRNA.	B-ATF; BATF1; SFA-2
ILMN_1763207	BATF3	4.9182	2	2.67077	13.3742	4	13.4766	0.647899	NM_018664.1	BATF3	1	Homo sapiens basic leucine zipper transcription factor, ATF-like 3 (BATF3), mRNA.	JUNDM1; SNFT; BATF3
ILMN_2321064	BAX	96.0441	2	88.5097	199.389	4	39.913	0.647899	NM_138765.2	BAX	19	Homo sapiens BCL2-associated X protein (BAX), transcript variant sigma, mRNA.	Bax zeta
ILMN_1729645	BBC3	88.9756	2	10.6526	113.884	4	49.6355	0.647899	NM_014417.2	BBC3	19	Homo sapiens BCL2 binding component 3 (BBC3), mRNA.	PUMA; PUMA/JFY1; JFY1
ILMN_1812403	BCAP31	2702.18	2	693.412	3198.15	4	600.256	0.647899	NM_005745.6	BCAP31	X	Homo sapiens B-cell receptor-associated protein 31 (BCAP31), mRNA.	DXS1357E; 6C6-AG; CDM; BAP31
ILMN_1808059	BCAS4	56.9674	2	4.57492	69.9834	4	16.2141	0.647899	NM_017843.3	BCAS4	20	Homo sapiens breast carcinoma amplified sequence 4 (BCAS4), transcript variant 1, mRNA.	FLJ20495
ILMN_1695110	BCAT2	184.472	2	149.202	278.276	4	71.5758	0.647899	NM_001190.2	BCAT2	19	Homo sapiens branched chain aminotransferase 2, mitochondrial (BCAT2), nuclear gene encoding mitochondrial protein, mRNA.	BCAM; BCT2
ILMN_1801119	BCL2	67.4732	2	18.53	109.76	4	23.1451	0.647899	NM_000633.2	BCL2	18	Homo sapiens B-cell CLL/lymphoma 2 (BCL2), nuclear gene encoding mitochondrial protein, transcript variant alpha, mRNA.	Bcl-2
ILMN_2396982	BCL2L12	181.653	2	28.5371	248.298	4	27.0342	0.647899	NM_001040668.1	BCL2L12	19	Homo sapiens BCL2-like 12 (proline rich) (BCL2L12), transcript variant 3, mRNA.	MGC120315; MGC120314; MGC120313
ILMN_1752953	BCL2L12	155.538	2	20.4994	179.384	4	21.7735	0.647899	NM_052842.2	BCL2L12	19	Homo sapiens BCL2-like 12 (proline rich) (BCL2L12), transcript variant 3, mRNA.	MGC120315; MGC120314; MGC120313
ILMN_1651285	BCL6B	43.8274	2	4.56737	61.7026	4	27.0325	0.647899	NM_181844.2	BCL6B	17	Homo sapiens B-cell CLL/lymphoma 6, member B (zinc finger protein) (BCL6B), mRNA.	ZBTB28; ZNF62; BAZF
ILMN_1754199	BCL7B	35.8311	2	38.3755	59.6875	4	9.65696	0.647899	NM_001707.2	BCL7B	7	Homo sapiens B-cell CLL/lymphoma 7B (BCL7B), mRNA.
ILMN_2371147	BCL7C	167.884	2	158.983	294.224	4	40.7392	0.647899	NM_004765.2	BCL7C	16	Homo sapiens B-cell CLL/lymphoma 7C (BCL7C), mRNA.
ILMN_1743966	BCL9L	138.576	2	62.4463	207.637	4	57.9786	0.647899	NM_182557.1	BCL9L	11	Homo sapiens B-cell CLL/lymphoma 9-like (BCL9L), mRNA.	DLNB11; BCL9-2
ILMN_1712161	BCOR	41.9327	2	7.81511	72.1419	4	31.1155	0.647899	NM_020926.2	BCOR	X	Homo sapiens BCL6 co-repressor (BCOR), transcript variant 1, mRNA.	MGC131961; KIAA1575; FLJ20285; MGC71031; MCOPS2; FLJ38041; MAA2; ANOP2
ILMN_1738529	BCS1L	184.681	2	40.6605	279.421	4	20.3534	0.647899	NM_004328.3	BCS1L	2	Homo sapiens BCS1-like (yeast) (BCS1L), nuclear gene encoding mitochondrial protein, transcript variant 2, mRNA.	BCS; Hs.6719; BCS1; FLNMS; BJS; h-BCS; PTD; GRACILE
ILMN_1702637	BEX1	51.7816	2	39.4515	80.5222	4	21.9442	0.647899	NM_018476.3	BEX1	X	Homo sapiens brain expressed, X-linked 1 (BEX1), mRNA.	HBEX2; HGR74-h; BEX2
ILMN_1814808	BFAR	186.454	2	46.2732	239.767	4	50.9931	0.647899	NM_016561.1	BFAR	16	Homo sapiens bifunctional apoptosis regulator (BFAR), mRNA.	BAR; RNF47
ILMN_1699585	BHLHE22	33.1753	2	0.838322	65.7577	4	32.6195	0.647899	NM_152414.3	BHLHE22	8	Homo sapiens basic helix-loop-helix family, member e22 (BHLHE22), mRNA.	CAGL85; Beta3; TNRC20
ILMN_2309245	BIN1	149.076	2	133.89	289.134	4	95.276	0.647899	NM_139343.1	BIN1	2	Homo sapiens bridging integrator 1 (BIN1), transcript variant 1, mRNA.	MGC10367; AMPH2; DKFZp547F068; SH3P9; AMPHL
ILMN_1674160	BIN1	139.329	2	118.345	330.473	4	99.0114	0.647899	NM_139348.1	BIN1	2	Homo sapiens bridging integrator 1 (BIN1), transcript variant 4, mRNA.	MGC10367; AMPH2; DKFZp547F068; SH3P9; AMPHL
ILMN_1708485	BIN3	56.1178	2	19.843	79.0033	4	17.1946	0.647899	NM_018688.3	BIN3	8	Homo sapiens bridging integrator 3 (BIN3), mRNA.	MGC14978
ILMN_1768194	BIRC2	51.0915	2	0.509398	83.3103	4	23.6126	0.647899	NM_001166.3	BIRC2	11	Homo sapiens baculoviral IAP repeat-containing 2 (BIRC2), mRNA.	API1; Hiap-2; MIHB; RNF48; HIAP2; cIAP1
ILMN_2405684	BIRC3	1068.36	2	78.0905	1244.47	4	237.201	0.647899	NM_182962.1	BIRC3	11	Homo sapiens baculoviral IAP repeat-containing 3 (BIRC3), transcript variant 2, mRNA.	RNF49; MALT2; API2; HIAP1; AIP1; MIHC; HAIP1; CIAP2
ILMN_1776181	BIRC3	70.5305	2	2.43955	174.012	4	120.587	0.647899	NM_001165.3	BIRC3	11	Homo sapiens baculoviral IAP repeat-containing 3 (BIRC3), transcript variant 1, mRNA.	RNF49; MALT2; MIHC; HAIP1; API2; HIAP1; AIP1; CIAP2
ILMN_2349459	BIRC5	134.952	2	3.28745	195.939	4	15.3497	0.647899	NM_001168.2	BIRC5	17	Homo sapiens baculoviral IAP repeat-containing 5 (BIRC5), transcript variant 1, mRNA.	EPR-1; API4
ILMN_2214098	BIVM	269.944	2	13.523	338.873	4	34.545	0.647899	NM_017693.2	BIVM	13	Homo sapiens basic, immunoglobulin-like variable motif containing (BIVM), mRNA.	MGC133326
ILMN_1721921	BLMH	298.082	2	1.46174	356.181	4	39.5974	0.647899	NM_000386.2	BLMH	17	Homo sapiens bleomycin hydrolase (BLMH), mRNA.	BMH; BH
ILMN_2106658	BLZF1	2679.04	2	314.803	3067.57	4	544.264	0.647899	NM_003666.2	BLZF1	1	Homo sapiens basic leucine zipper nuclear factor 1 (BLZF1), mRNA.	JEM1; JEM-1; GOLGIN-45; MGC22497; JEM-1s
ILMN_1695354	BMF	-3.53333	2	3.0661	9.80798	4	21.5522	0.647899	NM_001003942.1	BMF	15	Homo sapiens Bcl2 modifying factor (BMF), transcript variant 2, mRNA.	FLJ00065
ILMN_2308338	BMF	24.8355	2	3.70494	37.4659	4	17.7275	0.647899	NM_001003943.1	BMF	15	Homo sapiens Bcl2 modifying factor (BMF), transcript variant 4, mRNA.	FLJ00065
ILMN_1722718	BMP2	191.337	2	10.8417	232.642	4	50.5362	0.647899	NM_001200.1	BMP2	20	Homo sapiens bone morphogenetic protein 2 (BMP2), mRNA.	BMP2A
ILMN_1734410	BNIP1	38.2954	2	21.3955	51.2527	4	8.18078	0.647899	NM_013978.1	BNIP1	5	Homo sapiens BCL2/adenovirus E1B 19kDa interacting protein 1 (BNIP1), transcript variant BNIP1-c, mRNA.	NIP1; TRG-8; SEC20
ILMN_1708513	BNIPL	46.7416	2	25.2787	104.141	4	77.6189	0.647899	XM_936962.1	BNIPL	1	Homo sapiens BCL2/adenovirus E1B 19kD interacting protein like (BNIPL), mRNA.	BNIPL1; BNIPL-2; BNIPL2; BNIP-S; PP753; BNIPL-1
ILMN_1711170	BNIPL	81.68	2	4.42056	118.141	4	65.3644	0.647899	NM_138279.1	BNIPL	1	Homo sapiens BCL2/adenovirus E1B 19kD interacting protein like (BNIPL), mRNA.	BNIPL1; BNIPL-2; BNIPL2; BNIP-S; PP753; BNIPL-1
ILMN_1730032	BOK	144.62	2	66.3797	199.556	4	41.6404	0.647899	NM_032515.3	BOK	2	Homo sapiens BCL2-related ovarian killer (BOK), mRNA.	MGC4631; BOKL; BCL2L9
ILMN_1715583	BOP1	510.232	2	77.8346	589.129	4	54.6129	0.647899	NM_015201.3	BOP1	8	Homo sapiens block of proliferation 1 (BOP1), mRNA.	KIAA0124
ILMN_2147920	BP75	67.124	2	16.7706	86.4677	4	25.5955	0.647899	NR_002730.1	BP75	6	Homo sapiens bromodomain containing protein 75 kDa pseudogene (BP75) on chromosome 6.
ILMN_1730019	BRD1	117.452	2	15.4443	170.252	4	32.7889	0.647899	NM_014577.1	BRD1	22	Homo sapiens bromodomain containing 1 (BRD1), mRNA.	BRPF2; BRL; BRPF1; DKFZp686F0325
ILMN_2349600	BRD8	315.711	2	25.0511	395.71	4	38.9917	0.647899	NM_183359.1	BRD8	5	Homo sapiens bromodomain containing 8 (BRD8), transcript variant 3, mRNA.	SMAP; p120; SMAP2
ILMN_1651405	BRD9	686.059	2	101.091	894.045	4	112.097	0.647899	NM_023924.2	BRD9	5	Homo sapiens bromodomain containing 9 (BRD9), transcript variant 1, mRNA.	LAVS3040; DKFZp686L0539; PRO9856; DKFZp434D0711
ILMN_2363489	BRE	186.088	2	65.0714	223.757	4	45.2485	0.647899	NM_199191.1	BRE	2	Homo sapiens brain and reproductive organ-expressed (TNFRSF1A modulator) (BRE), transcript variant 3, mRNA.	BRCC45; BRCC4
ILMN_1778684	BRE	332.507	2	67.4114	415.442	4	44.7152	0.647899	NM_199191.1	BRE	2	Homo sapiens brain and reproductive organ-expressed (TNFRSF1A modulator) (BRE), transcript variant 5, mRNA.	BRCC45; BRCC4
ILMN_1703686	BRF1	31.3269	2	29.7974	59.2643	4	17.8255	0.647899	NM_145696.1	BRF1	14	Homo sapiens BRF1 homolog, subunit of RNA polymerase III transcription initiation factor IIIB (S. cerevisiae) (BRF1), transcript variant 1, mRNA.	FLJ43034; TAF3C; TAFIII90; MGC105048; BRF; hBRF; TAF3B2; GTF3B; FLJ42674; TFIIIB90; TF3B90
ILMN_1719165	BRMS1	73.9408	2	89.4352	138.667	4	18.9	0.647899	NM_015399.3	BRMS1	11	Homo sapiens breast cancer metastasis suppressor 1 (BRMS1), transcript variant 1, mRNA.	DKFZp564A063
ILMN_1669308	BRPF1	123.863	2	39.7227	162.535	4	32.9997	0.647899	NM_001003694.1	BRPF1	3	Homo sapiens bromodomain and PHD finger containing, 1 (BRPF1), transcript variant 1, mRNA.	BR140
ILMN_2185845	BRSK1	14.1795	2	4.14424	40.7488	4	31.2857	0.647899	NM_032430.1	BRSK1	19	Homo sapiens BR serine/threonine kinase 1 (BRSK1), mRNA.	KIAA1811; FLJ43009
ILMN_1662896	BRWD2	127.611	2	48.4618	203.181	4	42.2241	0.647899	NM_018117.10	BRWD2	10	Homo sapiens bromodomain and WD repeat domain containing 2 (BRWD2), mRNA.	FLJ42531; DR11; DKFZp434L1715; WDR15; WDR11
ILMN_1778374	BSG	1069.43	2	837.845	1618	4	421.16	0.647899	NM_198589.1	BSG	19	Homo sapiens basigin (Ok blood group) (BSG), transcript variant 3, mRNA.	EMMPRIN; OK; TCSF; M6; 5F7; CD147
ILMN_2111229	BZRAP1	21.3314	2	0.936526	32.9569	4	27.7209	0.647899	NM_004758.1	BZRAP1	17	Homo sapiens benzodiazapine receptor (peripheral) associated protein 1 (BZRAP1), mRNA.	RIMBP1; RIM-BP1; KIAA0612; PRAX-1; PRAX1
ILMN_1732885	BTBD12	95.7791	2	2.98192	126.02	4	22.3152	0.647899	NM_032444.2	BTBD12	16	Homo sapiens BTB (POZ) domain containing 12 (BTBD12), mRNA.	KIAA1987; KIAA1784
ILMN_3238274	BTBD2	1124.68	2	61.1646	1432.22	4	268.769	0.647899	NM_017797.3	BTBD2	19	Homo sapiens BTB (POZ) domain containing 2 (BTBD2), mRNA.
ILMN_1744725	BTBD6	934.959	2	51.2181	1050.21	4	110.725	0.647899	NM_033271.1	BTBD6	14	Homo sapiens BTB (POZ) domain containing 6 (BTBD6), mRNA.	BDPL
ILMN_1676528	BTN3A2	135.723	2	11.9479	302.356	4	177.748	0.647899	NM_007047.3	BTN3A2	6	Homo sapiens butyrophilin, subfamily 3, member A2 (BTN3A2), mRNA.	BT3.3; BT3.2; BTF4
ILMN_1749210	BUD13	144.409	2	23.4117	183.931	4	34.5411	0.647899	NM_032725.2	BUD13	11	Homo sapiens BUD13 homolog (S. cerevisiae) (BUD13), mRNA.	MGC13125
ILMN_1767556	C10orf10	36.8163	2	13.796	68.6668	4	18.3142	0.647899	NM_007021.2	C10ORF10	10	Homo sapiens chromosome 10 open reading frame 10 (C10orf10), mRNA.	FIG; DEPP
ILMN_1701243	C10orf2	87.8326	2	18.259	100.943	4	12.2785	0.647899	NM_021830.3	C10ORF2	10	Homo sapiens chromosome 10 open reading frame 2 (C10orf2), mRNA.	C10orf2; TWINL; PEO1; PEO; FLJ21832; PEOA3; SANDO
ILMN_1658830	C10orf26	68.3628	2	49.7001	109.07	4	32.5545	0.647899	NM_017787.3	C10ORF26	10	Homo sapiens chromosome 10 open reading frame 26 (C10orf26), transcript variant 1, mRNA.	MGC125648; FLJ20367; FLJ20154; OPAL1
ILMN_1684497	C10orf33	10.6974	2	7.2883	34.4683	4	16.8377	0.647899	NM_032709.1	C10ORF33	10	Homo sapiens chromosome 10 open reading frame 33 (C10orf33), mRNA.	FLJ23849; MGC13047
ILMN_1742604	C10orf4	34.2306	2	3.3039	48.5119	4	33.2091	0.647899	NM_203440.2	C10ORF4	10	Homo sapiens chromosome 10 open reading frame 4 (C10orf4), transcript variant FRA10AC1-3.1, mRNA.	FRA10AC1; F26C11.1-like
ILMN_1783873	C10orf59	44.5958	2	2.48215	55.2964	4	21.9165	0.647899	NM_018363.1	C10ORF59	10	Homo sapiens chromosome 10 open reading frame 59 (C10orf59), transcript variant 2, mRNA.	FLJ11218
ILMN_3268880	C10orf75	33.8777	2	1.65032	50.4294	4	19.8556	0.647899	XR_041972.1	C10ORF75	10	PREDICTED: Homo sapiens misc_RNA (C10orf75), miscRNA.
ILMN_2077094	C11orf2	649.461	2	79.5062	908.141	4	53.622	0.647899	NM_013265.2	C11ORF2	11	Homo sapiens chromosome 11 open reading frame 2 (C11orf2), mRNA.	ANG2
ILMN_1808163	C11orf24	47.2887	2	15.8211	57.9125	4	4.50875	0.647899	NM_022338.2	C11ORF24	11	Homo sapiens chromosome 11 open reading frame 24 (C11orf24), mRNA.	DM4E3
ILMN_1652602	C11orf35	17.3586	2	21.7202	57.7167	4	25.599	0.647899	NM_173573.1	C11ORF35	11	Homo sapiens chromosome 11 open reading frame 35 (C11orf35), mRNA.	MGC35138
ILMN_1680102	C11orf45	63.1514	2	20.2428	76.6974	4	26.8839	0.647899	NM_145013.1	C11ORF45	11	Homo sapiens chromosome 11 open reading frame 45 (C11orf45), mRNA.	FLJ43646; MGC35558
ILMN_1726104	C11orf51	159.264	2	77.058	214.701	4	22.6156	0.647899	NM_014042.1	C11ORF51	11	Homo sapiens chromosome 11 open reading frame 51 (C11orf51), mRNA.	DKFZP564M082; HSPC020
ILMN_1773148	C11orf61	46.6086	2	11.0006	73.2966	4	14.7895	0.647899	NM_024631.1	C11ORF61	11	Homo sapiens chromosome 11 open reading frame 61 (C11orf61), mRNA.	FLJ23342
ILMN_2243516	C11orf63	148.727	2	23.114	191.31	4	48.3197	0.647899	NM_199124.1	C11ORF63	11	Homo sapiens chromosome 11 open reading frame 63 (C11orf63), transcript variant 2, mRNA.	FLJ23554
ILMN_1757847	C11orf68	143.172	2	31.5049	163.993	4	47.3469	0.647899	NM_031450.2	C11ORF68	11	Homo sapiens chromosome 11 open reading frame 68 (C11orf68), mRNA.	P5326; Bles03
ILMN_3240370	C11orf83	115.661	2	92.7605	222.473	4	55.5072	0.647899	NM_001085372.1	C11ORF83	11	Homo sapiens chromosome 11 open reading frame 83 (C11orf83), mRNA.	MGC87549
ILMN_1755414	C12orf36	27.3225	2	24.0042	42.0075	4	24.2623	0.647899	NM_182558.1	C12ORF36	12	Homo sapiens chromosome 12 open reading frame 36 (C12orf36), mRNA.	MGC120140; FLJ33810
ILMN_1772527	C12orf44	328.754	2	64.8524	463.704	4	104.856	0.647899	NM_021934.3	C12ORF44	12	Homo sapiens chromosome 12 open reading frame 44 (C12orf44), transcript variant 2, mRNA.	FLJ11773
ILMN_3244516	C12orf51	350.337	2	0.932159	480.472	4	53.5942	0.647899	NM_001109662.1	C12ORF51	12	Homo sapiens chromosome 12 open reading frame 51 (C12orf51), mRNA.	FLJ30208; KIAA0614; DKFZp586O1022; FLJ34154; FLJ30092; MGC126531; FLJ10510
ILMN_1667857	C12orf52	222.321	2	11.3481	250.836	4	63.0491	0.647899	NM_032848.1	C12ORF52	12	Homo sapiens chromosome 12 open reading frame 52 (C12orf52), mRNA.	FLJ14827
ILMN_2152429	C12orf76	44.0472	2	10.0708	59.52	4	15.1149	0.647899	NM_207435.1	C12ORF76	12	Homo sapiens chromosome 12 open reading frame 76 (C12orf76), mRNA.	FLJ11385
ILMN_1658494	C13orf15	490.882	2	149.729	650.726	4	267.023	0.647899	NM_014059.1	C13ORF15	13	Homo sapiens chromosome 13 open reading frame 15 (C13orf15), mRNA.	RGC-32; KIAA0564; bA157L14.2; MGC87338; RGC32
ILMN_1773388	C13orf18	11.6329	2	0.241858	19.9187	4	11.6744	0.647899	NM_025113.1	C13ORF18	13	Homo sapiens chromosome 13 open reading frame 18 (C13orf18), mRNA.	FLJ43762; FLJ21562
ILMN_2374076	C14orf102	188.849	2	30.1064	217.76	4	24.8298	0.647899	NM_199043.1	C14ORF102	14	Homo sapiens chromosome 14 open reading frame 102 (C14orf102), transcript variant 2, mRNA.	FLJ14051; FLJ10008
ILMN_1771629	C14orf124	-1.79166	2	9.59524	5.89874	4	11.899	0.647899	NM_020195.1	C14ORF124	14	Homo sapiens chromosome 14 open reading frame 124 (C14orf124), mRNA.	HCDI
ILMN_2186858	C14orf131	203.017	2	28.1783	293.113	4	63.0121	0.647899	NM_018335.2	C14ORF131	14	Homo sapiens chromosome 14 open reading frame 131 (C14orf131), mRNA.	FLJ11132
ILMN_1734440	C14orf133	91.9205	2	17.2758	124.804	4	9.70736	0.647899	NM_022067.2	C14ORF133	14	Homo sapiens chromosome 14 open reading frame 133 (C14orf133), mRNA.	FLJ12707
ILMN_1680781	C14orf135	256.025	2	18.9918	286.027	4	25.5617	0.647899	NM_022495.3	C14ORF135	14	Homo sapiens chromosome 14 open reading frame 135 (C14orf135), mRNA.	FLJ38170; FBP2; FLJ12799
ILMN_1684357	C14orf139	27.4486	2	2.83626	61.6084	4	33.6051	0.647899	NM_024633.2	C14ORF139	14	PREDICTED: Homo sapiens chromosome 14 open reading frame 139 (C14orf139), misc RNA.
ILMN_2078724	C14orf153	1628.87	2	61.6739	1832.67	4	391.256	0.647899	NM_032374.2	C14ORF153	14	Homo sapiens chromosome 14 open reading frame 153 (C14orf153), mRNA.	Apop-1; MGC2562; APOP1
ILMN_1721106	C14orf159	441.134	2	13.1599	595.234	4	133.683	0.647899	NM_024952.4	C14ORF159		Homo sapiens chromosome 14 open reading frame 159 (C14orf159), mRNA.	FLJ39975; C14orf160; FLJ20950
ILMN_2393450	C14orf173	534.957	2	268.827	724.955	4	65.0268	0.647899	NM_022489.2	C14ORF173	14	Homo sapiens chromosome 14 open reading frame 173 (C14orf173), transcript variant 2, mRNA.	DKFZp762A0214; FLJ22056; pp9484
ILMN_3243606	C14orf174	82.9846	2	1.48701	106.871	4	53.4049	0.647899	NM_001010860.1	C14ORF174	14	Homo sapiens chromosome 14 open reading frame 174 (C14orf174), mRNA.	FLJ35963; MGC132494; MGC132496; FAM15A
ILMN_1804396	C14orf4	483.633	2	417.342	688.321	4	132.033	0.647899	NM_024496.2	C14ORF4	14	Homo sapiens chromosome 14 open reading frame 4 (C14orf4), mRNA.	IRF2BPL; KIAA1865; EAP1
ILMN_2412922	C14orf43	32.5113	2	21.3389	63.3275	4	17.9704	0.647899	NM_194278.3	C14ORF43	14	Homo sapiens chromosome 14 open reading frame 43 (C14orf43), transcript variant 1, mRNA.	c14_5541; FLJ00335; LSR68; C14orf117
ILMN_1773017	C14orf73	6.46941	2	0.718192	16.9586	4	15.3034	0.647899	XM_941093.1	C14ORF73	14	Homo sapiens chromosome 14 open reading frame 73 (C14orf73), mRNA.
ILMN_1686082	C14orf79	87.9125	2	12.9714	125.523	4	6.44841	0.647899	NM_174891.2	C14ORF79	14	Homo sapiens chromosome 14 open reading frame 79 (C14orf79), mRNA.
ILMN_1686662	C15orf28	19.0262	2	11.4507	28.2571	4	4.49735	0.647899	XR_001373.1	C15ORF28		PREDICTED: Homo sapiens chromosome 15 open reading frame 28 (C15orf28), misc RNA.
ILMN_2189406	C15orf38	123.083	2	6.60243	142.422	4	24.9813	0.647899	NM_182616.1	C15ORF38	15	Homo sapiens chromosome 15 open reading frame 38 (C15orf38), mRNA.	MGC61550
ILMN_1793729	C15orf39	214.135	2	10.3809	246.779	4	88.7105	0.647899	NM_015492.3	C15ORF39	15	Homo sapiens chromosome 15 open reading frame 39 (C15orf39), mRNA.	DKFZP434H132; FLJ46337; MGC117209
ILMN_1774990	C16orf13	235.993	2	107.592	311.893	4	55.3685	0.647899	NM_032366.2	C16ORF13	16	Homo sapiens chromosome 16 open reading frame 13 (C16orf13), transcript variant 4, mRNA.	JFP2; MGC13114
ILMN_1751559	C16orf30	28.0051	2	9.63603	56.4286	4	33.0073	0.647899	NM_024600.1	C16ORF30		Homo sapiens chromosome 16 open reading frame 30 (C16orf30), mRNA.	FLJ20898; MGC111564; CLP24
ILMN_2369580	C16orf35	259.116	2	32.1435	301.645	4	18.7355	0.647899	NM_001039476.1	C16ORF35	16	Homo sapiens chromosome 16 open reading frame 35 (C16orf35), transcript variant 2, mRNA.	CGTHBA
ILMN_1733581	C16orf35	31.5844	2	5.87514	45.5388	4	15.5001	0.647899	NM_012075.1	C16ORF35	16	Homo sapiens chromosome 16 open reading frame 35 (C16orf35), mRNA.	CGTHBA
ILMN_1815812	C16orf5	49.9617	2	1.14468	79.3598	4	4.52942	0.647899	NM_013399.1	C16ORF5	16	Homo sapiens chromosome 16 open reading frame 5 (C16orf5), mRNA.	CDIP; I1
ILMN_1727444	C16orf53	63.3202	2	13.8284	85.4894	4	20.7726	0.647899	NM_024516.2	C16ORF53	16	Homo sapiens chromosome 16 open reading frame 53 (C16orf53), mRNA.	PA1; MGC4606
ILMN_1765880	C16orf57	198.488	2	10.936	270.728	4	31.2108	0.647899	NM_024598.2	C16ORF57	16	Homo sapiens chromosome 16 open reading frame 57 (C16orf57), mRNA.	FLJ13154
ILMN_1759411	C16orf79	16.8267	2	8.80271	33.7187	4	25.6085	0.647899	NM_182563.2	C16ORF79	16	Homo sapiens chromosome 16 open reading frame 79 (C16orf79), mRNA.	MGC21830
ILMN_3195203	C17orf101	89.7892	2	28.5494	131.322	4	10.7929	0.647899	NM_175902.3	C17ORF101	17	Homo sapiens chromosome 17 open reading frame 101 (C17orf101), transcript variant 2, mRNA.
ILMN_3234124	C17orf101	28.5129	2	2.67094	50.0388	4	9.04226	0.647899	NM_175902.3	C17ORF101	17	Homo sapiens chromosome 17 open reading frame 101 (C17orf101), transcript variant 2, mRNA.
ILMN_1811991	C17orf101	37.7515	2	11.5801	57.3061	4	4.62626	0.647899	NM_175902.3	C17ORF101	17	Homo sapiens chromosome 17 open reading frame 101 (C17orf101), transcript variant 2, mRNA.
ILMN_2388539	C17orf101	65.5295	2	21.5917	82.9066	4	13.9641	0.647899	NM_024648.1	C17ORF101	17	Homo sapiens chromosome 17 open reading frame 101 (C17orf101), transcript variant 1, mRNA.
ILMN_1656427	C17orf39	87.757	2	30.0742	136.659	4	25.0584	0.647899	NM_024052.4	C17ORF39	17	Homo sapiens chromosome 17 open reading frame 39 (C17orf39), mRNA.	MGC3048
ILMN_2225746	C17orf59	93.0284	2	25.0068	123.498	4	22.699	0.647899	NM_017622.1	C17ORF59	17	Homo sapiens chromosome 17 open reading frame 59 (C17orf59), mRNA.	FLJ20014; PRO2472
ILMN_2201533	C17orf61	1686.78	2	37.2326	2027.83	4	360.236	0.647899	NM_152766.2	C17ORF61	17	Homo sapiens chromosome 17 open reading frame 61 (C17orf61), mRNA.	MGC40107
ILMN_1750401	C17orf62	131.602	2	139.575	269.769	4	34.8932	0.647899	NM_001033046.1	C17ORF62	17	Homo sapiens chromosome 17 open reading frame 62 (C17orf62), transcript variant 3, mRNA.	MGC4368; FLJ00406; FLJ90469
ILMN_1772296	C17orf68	45.9398	2	1.68176	60.2225	4	20.063	0.647899	XM_938283.1	C17ORF68		PREDICTED: Homo sapiens chromosome 17 open reading frame 68 (C17orf68), mRNA.
ILMN_1755711	C17orf68	100.306	2	8.94547	151.023	4	25.2473	0.647899	XM_938283.1	C17ORF68		PREDICTED: Homo sapiens chromosome 17 open reading frame 68 (C17orf68), mRNA.
ILMN_2341690	C17orf81	47.1167	2	25.4264	65.5713	4	31.0154	0.647899	NM_015362.3	C17ORF81	17	Homo sapiens chromosome 17 open reading frame 81 (C17orf81), transcript variant 1, mRNA.	HSPC002; MSTP071; MST071; DERP6
ILMN_3263062	C17orf88	48.8463	2	5.27446	69.3666	4	24.6641	0.647899	XR_041640.1	C17ORF88		PREDICTED: Homo sapiens misc_RNA (C17orf88), miscRNA.
ILMN_2043615	C17orf90	450.2	2	49.3413	508.876	4	68.9249	0.647899	NM_001039842.1	C17ORF90	17	Homo sapiens chromosome 17 open reading frame 90 (C17orf90), mRNA.	MGC104712
ILMN_3247139	C17orf96	56.4185	2	15.6253	67.7917	4	18.6219	0.647899	NM_001130677.1	C17ORF96	17	Homo sapiens chromosome 17 open reading frame 96 (C17orf96), mRNA.
ILMN_1671693	C18orf10	234.867	2	115.435	326.346	4	30.6723	0.647899	NM_015476.2	C18ORF10	18	Homo sapiens chromosome 18 open reading frame 10 (C18orf10), mRNA.	L17; DKFZP586M1523; HsT3006; PGs2; HMFN0601; DKFZp586M1523
ILMN_2207328	C18orf10	413.052	2	117.79	482.832	4	69.0077	0.647899	NM_015476.2	C18ORF10	18	Homo sapiens chromosome 18 open reading frame 10 (C18orf10), mRNA.	L17; DKFZP586M1523; HsT3006; PGs2; HMFN0601; DKFZp586M1523
ILMN_1682941	C18orf25	37.5236	2	45.657	75.9143	4	83.8745	0.647899	NM_145055.2	C18ORF25	18	Homo sapiens chromosome 18 open reading frame 25 (C18orf25), transcript variant 1, mRNA.	ARKL1; MGC12909; MGC87799
ILMN_1719097	C18orf8	336.933	2	16.4998	383.159	4	57.1355	0.647899	NM_013326.2	C18ORF8	18	Homo sapiens chromosome 18 open reading frame 8 (C18orf8), mRNA.	HsT2591; MIC1; FLJ23453
ILMN_1787844	C19orf10	116.778	2	42.3073	192.563	4	33.1452	0.647899	NM_019107.3	C19ORF10	19	Homo sapiens chromosome 19 open reading frame 10 (C19orf10), mRNA.	EUROIMAGE1875335; R33729_1; SF20; IL27; IL27w; IL25
ILMN_1808202	C19orf22	1282.97	2	819.943	1835.14	4	221.63	0.647899	NM_138774.2	C19ORF22	19	Homo sapiens chromosome 19 open reading frame 22 (C19orf22), mRNA.	MGC16353
ILMN_1678052	C19orf24	121.42	2	87.0362	202.348	4	40.1084	0.647899	NM_017914.2	C19ORF24	19	Homo sapiens chromosome 19 open reading frame 24 (C19orf24), mRNA.	FLJ20640
ILMN_1655225	C19orf25	53.3531	2	17.605	76.7767	4	10.1316	0.647899	NM_152482.1	C19ORF25	19	Homo sapiens chromosome 19 open reading frame 25 (C19orf25), mRNA.	FLJ36666
ILMN_1813374	C19orf28	68.7785	2	31.2214	119.757	4	19.3835	0.647899	NM_174983.2	C19ORF28	19	Homo sapiens chromosome 19 open reading frame 28 (C19orf28), transcript variant 3, mRNA.	MGC20700; PP3501
ILMN_2262462	C19orf29	59.3501	2	37.4213	100.336	4	18.114	0.647899	NM_001080543.1	C19ORF29	19	Homo sapiens chromosome 19 open reading frame 29 (C19orf29), transcript variant 1, mRNA.	cactin; NY-REN-24
ILMN_2350421	C19orf29	56.7826	2	3.30677	74.2203	4	18.3399	0.647899	NM_001080543.1	C19ORF29	19	Homo sapiens chromosome 19 open reading frame 29 (C19orf29), transcript variant 1, mRNA.	cactin; NY-REN-24
ILMN_1735608	C19orf47	32.2604	2	18.1424	50.2573	4	11.5604	0.647899	NM_178830.2	C19ORF47	19	Homo sapiens chromosome 19 open reading frame 47 (C19orf47), mRNA.	FLJ36888; DKFZp686P05129
ILMN_1762439	C19orf6	3.23624	2	0.674953	15.9537	4	29.6005	0.647899	NM_001033026.1	C19ORF6	19	Homo sapiens chromosome 19 open reading frame 6 (C19orf6), transcript variant 1, mRNA.	R32184_3; ASBABP1; MGC4022
ILMN_3268564	C19orf60	97.7098	2	118.96	252.612	4	58.6394	0.647899	NM_001100418.1	C19ORF60	19	Homo sapiens chromosome 19 open reading frame 60 (C19orf60), transcript variant 1, mRNA.	FLJ20850; FLJ37391; FLJ30108; FLJ34606
ILMN_1737005	C19orf61	11.95	2	9.52879	35.6039	4	20.0963	0.647899	NM_019108.1	C19ORF61	19	Homo sapiens chromosome 19 open reading frame 61 (C19orf61), mRNA.	FLJ12886; F17127_1; DKFZp564H1322
ILMN_2396813	C19orf62	71.1479	2	59.9398	126.974	4	51.5624	0.647899	NM_014173.2	C19ORF62	19	Homo sapiens chromosome 19 open reading frame 62 (C19orf62), transcript variant 2, mRNA.	HSPC142; FLJ20571
ILMN_1806937	C19orf62	532.693	2	215.245	726.527	4	41.6563	0.647899	NM_014173.2	C19ORF62	19	Homo sapiens chromosome 19 open reading frame 62 (C19orf62), transcript variant 2, mRNA.	HSPC142; FLJ20571
ILMN_1765684	C19orf70	960.216	2	882.599	1409.91	4	299.1	0.647899	NM_205767.1	C19ORF70	19	Homo sapiens chromosome 19 open reading frame 70 (C19orf70), mRNA.
ILMN_2089656	C1orf107	66.086	2	32.5237	84.8318	4	7.26365	0.647899	NM_014388.5	C1ORF107	1	Homo sapiens chromosome 1 open reading frame 107 (C1orf107), mRNA.	FLJ41680; MGC29875; DEF; DKFZp686E19106; FLJ12704; DJ434O14.5
ILMN_1656088	C1orf110	-6.59374	2	2.84763	25.2564	4	62.8012	0.647899	NM_178550.3	C1ORF110	1	Homo sapiens chromosome 1 open reading frame 110 (C1orf110), mRNA.	MGC48998; FLJ41579; RP11-331H2.2
ILMN_1676725	C1orf116	52.9061	2	4.98744	82.0814	4	71.6635	0.647899	XM_925981.1	C1ORF116	1	Homo sapiens chromosome 1 open reading frame 116 (C1orf116), transcript variant 1, mRNA.	MGC4309; DKFZp666H2010; MGC2742; FLJ36507; SARG
ILMN_1786273	C1orf122	188.543	2	60.0714	252.871	4	83.1968	0.647899	NM_198446.1	C1ORF122	1	Homo sapiens chromosome 1 open reading frame 122 (C1orf122), mRNA.	ALAESM; FLJ45459
ILMN_1672811	C1orf159	26.456	2	32.4965	69.4812	4	38.3292	0.647899	NM_017891.2	C1ORF159	1	Homo sapiens chromosome 1 open reading frame 159 (C1orf159), mRNA.	FLJ20584; FLJ36119; FLJ21143; RP11-465B22.4
ILMN_1754894	C1orf162	318.07	2	40.2737	456.486	4	207.208	0.647899	NM_174896.2	C1ORF162	1	Homo sapiens chromosome 1 open reading frame 162 (C1orf162), mRNA.	MGC24133
ILMN_1789058	C1orf188	22.8535	2	1.14013	57.4678	4	41.7628	0.647899	NM_173795.2	C1ORF188	1	Homo sapiens chromosome 1 open reading frame 188 (C1orf188), mRNA.	FLJ32096
ILMN_1657683	C1orf198	230.275	2	40.4927	334.914	4	17.5602	0.647899	NM_032800.1	C1ORF198	1	Homo sapiens chromosome 1 open reading frame 198 (C1orf198), mRNA.	FLJ14525; FLJ16283; DKFZp667D152; MGC10710; FLJ38847
ILMN_1702231	C1orf54	229.426	2	15.0251	309.07	4	87.8838	0.647899	NM_024579.1	C1ORF54	1	Homo sapiens chromosome 1 open reading frame 54 (C1orf54), mRNA.	FLJ23221
ILMN_1682428	C1orf59	94.4882	2	15.0356	151.411	4	60.9353	0.647899	NM_144584.1	C1ORF59	1	Homo sapiens chromosome 1 open reading frame 59 (C1orf59), mRNA.	MGC111091; RP11-256E16.2; FLJ30525
ILMN_1706413	C1orf66	93.2391	2	12.5254	126.436	4	16.4223	0.647899	NM_015997.2	C1ORF66	1	Homo sapiens chromosome 1 open reading frame 66 (C1orf66), mRNA.	CGI-41
ILMN_1657144	C1orf69	43.9972	2	4.26251	53.4217	4	4.41744	0.647899	NM_001010867.1	C1ORF69	1	Homo sapiens chromosome 1 open reading frame 69 (C1orf69), mRNA.	FLJ12734; FLJ13849
ILMN_2097790	C1orf86	137.765	2	97.6897	244.658	4	32.564	0.647899	NM_182533.2	C1ORF86	1	Homo sapiens chromosome 1 open reading frame 86 (C1orf86), transcript variant 2, mRNA.	FP7162; RP11-181G12.3; MGC120153; FLJ31031
ILMN_1726989	C1orf86	66.2845	2	29.4501	99.7988	4	15.3943	0.647899	NM_182533.1	C1ORF86	1	Homo sapiens chromosome 1 open reading frame 86 (C1orf86), mRNA.	RP11-181G12.3; MGC120153; FLJ31031
ILMN_3243682	C1orf93	45.6377	2	19.29	61.8651	4	17.795	0.647899	NM_152371.2	C1ORF93	1	Homo sapiens chromosome 1 open reading frame 93 (C1orf93), mRNA.	MGC26818; DKFZp547M123; RP3-395M20.10
ILMN_1737918	C1QA	30.8457	2	8.10724	63.9435	4	32.171	0.647899	NM_015991.1	C1QA	1	Homo sapiens complement component 1, q subcomponent, alpha polypeptide (C1QA), mRNA.
ILMN_1796409	C1QB	138.312	2	111.612	441.685	4	270.727	0.647899	NM_000491.2	C1QB	1	Homo sapiens complement component 1, q subcomponent, B chain (C1QB), mRNA.
ILMN_1713038	C1QTNF9B	18.9989	2	13.6429	29.616	4	6.31368	0.647899	NM_001014442.2	C1QTNF9B	13	Homo sapiens C1q and tumor necrosis factor related protein 9B (C1QTNF9B), mRNA.	MGC117159
ILMN_1764109	C1R	22.4261	2	0.81852	38.2383	4	18.3015	0.647899	NM_001733.4	C1R	12	Homo sapiens complement component 1, r subcomponent (C1R), mRNA.
ILMN_1710740	C2	18.7376	2	3.24373	42.0821	4	18.3344	0.647899	NM_000063.3	C2	6	Homo sapiens complement component 2 (C2), mRNA.	CO2; DKFZp779M0311
ILMN_1693004	C20orf117	385.535	2	54.75	467.66	4	119.087	0.647899	NM_199181.2	C20ORF117	20	Homo sapiens chromosome 20 open reading frame 117 (C20orf117), transcript variant 2, mRNA.	dJ132F21.1; KIAA0889; FLJ44670
ILMN_1689585	C20orf194	50.8808	2	11.6234	80.3122	4	19.0242	0.647899	XM_045421.5	C20ORF194	20	Homo sapiens chromosome 20 open reading frame 194 (C20orf194), mRNA.	MGC141683; MGC117480; DKFZp434N061
ILMN_1697363	C20orf27	91.2365	2	26.014	133.764	4	32.3215	0.647899	NM_017874.2	C20ORF27	20	Homo sapiens chromosome 20 open reading frame 27 (C20orf27), mRNA.	FLJ20550
ILMN_1674394	C20orf3	216.137	2	4.76902	278.555	4	50.8312	0.647899	NM_020531.2	C20ORF3	20	Homo sapiens chromosome 20 open reading frame 3 (C20orf3), mRNA.	BSCv; APMAP
ILMN_1751228	C20orf46	13.8093	2	1.91459	58.5268	4	54.273	0.647899	NM_018354.1	C20ORF46	20	Homo sapiens chromosome 20 open reading frame 46 (C20orf46), mRNA.	FLJ11190
ILMN_1782095	C20orf55	280.223	2	133.301	366.512	4	60.4281	0.647899	NM_031424.3	C20ORF55	20	Homo sapiens chromosome 20 open reading frame 55 (C20orf55), transcript variant 1, mRNA.	bA371L19.3; MGC4675; F10; MGC2450
ILMN_2176251	C20orf72	169.409	2	34.0516	213.096	4	79.7134	0.647899	NM_052865.2	C20ORF72	20	Homo sapiens chromosome 20 open reading frame 72 (C20orf72), mRNA.	bA504H3.4; FLJ14597
ILMN_1764503	C21orf124	60.342	2	28.6916	76.1639	4	27.3176	0.647899	NM_032920.1	C21ORF124	21	Homo sapiens chromosome 21 open reading frame 124 (C21orf124), mRNA.	FLJ31940; MGC15873; PRED79
ILMN_2211724	C21orf24	3344.17	2	144.22	4328.74	4	464.172	0.647899	NM_001001789.1	C21ORF24	21	Homo sapiens chromosome 21 open reading frame 24 (C21orf24), mRNA.
ILMN_1682812	C21orf33	75.1443	2	21.7303	114.11	4	26.1569	0.647899	NM_004649.4	C21ORF33	21	Homo sapiens chromosome 21 open reading frame 33 (C21orf33), nuclear gene encoding mitochondrial protein, transcript variant 1, mRNA.	ES1; GT335; HES1; KNP-I; KNPH; KNPI; D21S2048E
ILMN_1737588	C21orf33	1646.42	2	176.475	1882.05	4	330.693	0.647899	NM_004649.4	C21ORF33	21	Homo sapiens chromosome 21 open reading frame 33 (C21orf33), nuclear gene encoding mitochondrial protein, transcript variant 2, mRNA.	ES1; GT335; HES1; KNP-I; KNPH; KNPI; D21S2048E
ILMN_2386205	C21orf33	76.8386	2	52.4342	117.325	4	35.905	0.647899	NM_198155.1	C21ORF33	21	Homo sapiens chromosome 21 open reading frame 33 (C21orf33), nuclear gene encoding mitochondrial protein, transcript variant 2, mRNA.	ES1; GT335; HES1; KNP-I; KNPH; KNPI; D21S2048E
ILMN_1814204	C21orf55	6317.76	2	1055.78	8098.53	4	1417.62	0.647899	NM_017833.2	C21ORF55	21	Homo sapiens chromosome 21 open reading frame 55 (C21orf55), mRNA.	C21orf78
ILMN_3307877	C21orf58	1577.1	2	359.914	2006.48	4	410.867	0.647899	NM_058180.3	C21ORF58	21	Homo sapiens chromosome 21 open reading frame 58 (C21orf58), mRNA.
ILMN_1764329	C21orf59	20.4579	2	9.35038	37.6206	4	5.58761	0.647899	NM_017835.1	C21ORF59	21	Homo sapiens chromosome 21 open reading frame 59 (C21orf59), transcript variant 1, mRNA.	FLJ37137; FLJ20467; FLJ40247; C21orf48
ILMN_1695959	C21orf63	234.61	2	57.8842	282.487	4	32.7883	0.647899	NM_058187.3	C21ORF63	21	Homo sapiens chromosome 21 open reading frame 63 (C21orf63), mRNA.	PRED34; B19; SUE21; B18; C21orf64
ILMN_1767805	C21orf81	61.7259	2	44.9291	183.733	4	151.249	0.647899	NM_153750.1	C21ORF81	21	Homo sapiens chromosome 21 open reading frame 81 (C21orf81), mRNA.
ILMN_1793572	C21orf81	808.59	2	463.312	1940.65	4	1518.94	0.647899	NM_153750.1	C21ORF81	21	Homo sapiens chromosome 21 open reading frame 81 (C21orf81), mRNA.
ILMN_1724299	C21orf81	50.0711	2	25.7	150.85	4	115.621	0.647899	XM_942511.1	C21ORF81		PREDICTED: Homo sapiens chromosome 21 open reading frame 81 (C21orf81), mRNA.
ILMN_1789405	C22orf25	100.757	2	10.9485	118.307	4	49.7817	0.647899	NM_152906.2	C22ORF25	22	Homo sapiens chromosome 22 open reading frame 25 (C22orf25), mRNA.	DKFZp761P1121
ILMN_1759595	C22orf29	179.453	2	103.888	329.683	4	103.241	0.647899	NM_024627.4	C22ORF29	22	Homo sapiens chromosome 22 open reading frame 29 (C22orf29), mRNA.	FLJ21125
ILMN_3307887	C22orf30	709.69	2	55.6847	798.653	4	59.1822	0.647899	NM_173566.2	C22ORF30	22	Homo sapiens chromosome 22 open reading frame 30 (C22orf30), mRNA.
ILMN_1737255	C22orf36	136.843	2	34.9416	175.259	4	62.2459	0.647899	NM_207644.1	C22ORF36	22	Homo sapiens chromosome 22 open reading frame 36 (C22orf36), mRNA.	MGC131773
ILMN_2325112	C22orf40	36.4329	2	1.7282	46.004	4	8.92189	0.647899	NM_207327.4	C22ORF40	22	Homo sapiens chromosome 22 open reading frame 40 (C22orf40), mRNA.
ILMN_1757347	C22orf9	53.4825	2	6.39604	74.9383	4	17.915	0.647899	NM_015264.1	C22ORF9	22	Homo sapiens chromosome 22 open reading frame 9 (C22orf9), transcript variant 1, mRNA.
ILMN_2384513	C2CD2	29.8334	2	13.0668	44.1226	4	26.1499	0.647899	NM_199050.2	C2CD2	21	Homo sapiens C2 calcium-dependent domain containing 2 (C2CD2), transcript variant 2, mRNA.	TMEM24L; DKFZp686O198; C21orf25; MGC71445; DKFZP586F0422; C21orf258
ILMN_1652512	C2CD2	343.492	2	124.75	525.33	4	78.3429	0.647899	NM_199050.1	C2CD2	21	Homo sapiens C2 calcium-dependent domain containing 2 (C2CD2), transcript variant 1, mRNA.	TMEM24L; DKFZp686O198; C21orf25; MGC71445; DKFZP586F0422; C21orf258
ILMN_1812688	C2orf18	126.436	2	45.2224	201.357	4	66.7479	0.647899	NM_017877.2	C2ORF18	2	Homo sapiens chromosome 2 open reading frame 18 (C2orf18), mRNA.	FLJ20555
ILMN_1795419	C2orf24	394.235	2	23.4161	499.738	4	62.8952	0.647899	NM_015680.3	C2ORF24	2	Homo sapiens chromosome 2 open reading frame 24 (C2orf24), mRNA.	CGI-57
ILMN_2182148	C2orf32	16.9154	2	1.24291	25.7967	4	5.98278	0.647899	NM_015463.1	C2ORF32	2	Homo sapiens chromosome 2 open reading frame 32 (C2orf32), mRNA.	DKFZp566K1924
ILMN_1738099	C2orf34	111.473	2	38.3541	154.312	4	37.4645	0.647899	NM_024766.1	C2ORF34	2	Homo sapiens chromosome 2 open reading frame 34 (C2orf34), mRNA.	FLJ23451
ILMN_1683065	C2orf64	241.44	2	23.4224	278.605	4	28.7265	0.647899	NM_001008215.1	C2ORF64	2	Homo sapiens chromosome 2 open reading frame 64 (C2orf64), mRNA.	6330578E17Rik; MGC52110
ILMN_3236377	C2orf69	3287.16	2	109.246	4318.1	4	733.58	0.647899	NM_153689.5	C2ORF69	2	Homo sapiens chromosome 2 open reading frame 69 (C2orf69), mRNA.
ILMN_1676749	C3orf15	31.5177	2	0.782836	49.7104	4	24.0613	0.647899	NM_033364.2	C3ORF15	3	Homo sapiens chromosome 3 open reading frame 15 (C3orf15), mRNA.	AAT1alpha; AAT1; DKFZp781A2221
ILMN_1750144	C3orf19	344.099	2	12.1628	418.791	4	59.0313	0.647899	NM_016474.3	C3ORF19	3	Homo sapiens chromosome 3 open reading frame 19 (C3orf19), mRNA.	FLJ33839
ILMN_1815682	C3orf37	317.643	2	22.6783	414.793	4	31.3125	0.647899	NM_020187.2	C3ORF37	3	Homo sapiens chromosome 3 open reading frame 37 (C3orf37), transcript variant 2, mRNA.	MGC111075; DC12
ILMN_2184612	C3orf52	64.9372	2	6.11167	80.3578	4	26.173	0.647899	NM_024616.1	C3ORF52	3	Homo sapiens chromosome 3 open reading frame 52 (C3orf52), mRNA.	FLJ23186; TTMP
ILMN_1660519	C3orf70	24.1209	2	2.12774	31.8958	4	3.11796	0.647899	NM_001025266.1	C3ORF70	3	Homo sapiens chromosome 3 open reading frame 70 (C3orf70), mRNA.
ILMN_3241169	C3orf75	186.663	2	15.7802	247.727	4	34.081	0.647899	NM_001031703.2	C3ORF75	3	Homo sapiens chromosome 3 open reading frame 75 (C3orf75), mRNA.	FLJ20211
ILMN_1798129	C4orf23	49.5421	2	2.48513	66.0814	4	36.1926	0.647899	NM_001031742.1	C4ORF23	4	Homo sapiens chromosome 4 open reading frame 23 (C4orf23), transcript variant 2, mRNA.	FLJ12891; FLJ35725
ILMN_1761963	C4orf29	29.6904	2	8.31255	48.395	4	15.414	0.647899	NM_025097.1	C4ORF29	4	Homo sapiens chromosome 4 open reading frame 29 (C4orf29), mRNA.	FLJ21106; MGC149228; MGC149227
ILMN_1701911	C5orf20	56.203	2	5.52219	101.032	4	52.3078	0.647899	NM_130848.1	C5ORF20	5	Homo sapiens chromosome 5 open reading frame 20 (C5orf20), mRNA.	DCNP1
ILMN_1763326	C5orf25	35.9213	2	13.0239	62.3049	4	16.5118	0.647899	NM_198567.1	C5ORF25	5	Homo sapiens chromosome 5 open reading frame 25 (C5orf25), mRNA.	MGC33586; MGC90345; FLJ44216; MGC40402
ILMN_2150465	C5orf28	1418.18	2	396.08	2058.17	4	1073.76	0.647899	NM_022483.3	C5ORF28	5	Homo sapiens chromosome 5 open reading frame 28 (C5orf28), mRNA.	MGC90226; MGC149524; FLJ21657
ILMN_2098616	C5orf39	94.87	2	0.523528	146.448	4	48.8238	0.647899	NM_001014279.1	C5ORF39	5	Homo sapiens chromosome 5 open reading frame 39 (C5orf39), mRNA.	AX2R; AXIIR
ILMN_1728742	C5orf4	41.9424	2	4.41936	55.0822	4	17.0252	0.647899	NM_016348.1	C5ORF4	5	Homo sapiens chromosome 5 open reading frame 4 (C5orf4), mRNA.	FLJ13758
ILMN_3237850	C5orf51	438.296	2	178.682	543.662	4	83.7036	0.647899	NM_175921.4	C5ORF51	5	Homo sapiens chromosome 5 open reading frame 51 (C5orf51), mRNA.
ILMN_1704253	C6orf106	195.24	2	68.6701	267.284	4	53.9657	0.647899	NM_022758.4	C6ORF106	6	Homo sapiens chromosome 6 open reading frame 106 (C6orf106), transcript variant 1, mRNA.	FP852; FLJ32402; MGC4614; dJ391O22.4; RP3-391O22.4; FLJ22195
ILMN_2161357	C6orf111	282.231	2	62.5049	355.621	4	33.434	0.647899	NM_032870.1	C6ORF111	6	Homo sapiens chromosome 6 open reading frame 111 (C6orf111), mRNA.	DKFZp564B0769; FLJ90147; SRrp130; MGC104269; bA98I9.2; RP11-98I9.2; HSPC306; FLJ14752; FLJ14992; FLJ14853
ILMN_1804834	C6orf130	341.768	2	85.5136	450.316	4	29.5316	0.647899	NM_145063.2	C6ORF130	6	Homo sapiens chromosome 6 open reading frame 130 (C6orf130), mRNA.	MGC19570; dJ34B21.3
ILMN_1813236	C6orf136	221.392	2	61.4714	279.569	4	32.8606	0.647899	NM_145029.1	C6ORF136	6	Homo sapiens chromosome 6 open reading frame 136 (C6orf136), mRNA.	MGC15854
ILMN_2228196	C6orf170	283.277	2	57.0391	341.556	4	70.1495	0.647899	NM_152730.4	C6ORF170	6	Homo sapiens chromosome 6 open reading frame 170 (C6orf170), mRNA.	bA301B7.2; FLJ30899; C6orf171; FLJ34235; bA57L9.1; dJ310J6.1
ILMN_2134765	C6orf26	9.38631	2	4.3328	30.446	4	23.6803	0.647899	NM_001039651.1	C6ORF26	6	Homo sapiens chromosome 6 open reading frame 26 (C6orf26), mRNA.	NG23
ILMN_1795286	C6orf47	155.467	2	17.1156	193.712	4	41.7724	0.647899	NM_021184.3	C6ORF47	6	Homo sapiens chromosome 6 open reading frame 47 (C6orf47), mRNA.	G4; NG34; D6S53E
ILMN_2391765	C6orf48	1341.86	2	29.067	1780.54	4	326.806	0.647899	NM_001040437.1	C6ORF48	6	Homo sapiens chromosome 6 open reading frame 48 (C6orf48), transcript variant 1, mRNA.	G8; D6S57
ILMN_1653797	C6orf62	1014.56	2	346.219	1328.05	4	211.208	0.647899	NM_030939.3	C6ORF62	6	Homo sapiens chromosome 6 open reading frame 62 (C6orf62), mRNA.	dJ30M3.2; FLJ12619; DKFZP564G182; XTP12; Nbla00237
ILMN_1716728	C6orf64	98.62	2	18.1308	115.376	4	6.78765	0.647899	NM_018322.1	C6ORF64	6	Homo sapiens chromosome 6 open reading frame 64 (C6orf64), mRNA.	DKFZp434H012; FLJ11101
ILMN_1657064	C6orf70	179.244	2	1.28377	204.607	4	44.9382	0.647899	NM_018341.1	C6ORF70	6	Homo sapiens chromosome 6 open reading frame 70 (C6orf70), mRNA.	dJ266L20.3; FLJ11152
ILMN_1665117	C6orf89	108.336	2	4.91932	127.941	4	52.1766	0.647899	NM_152734.2	C6ORF89	6	Homo sapiens chromosome 6 open reading frame 89 (C6orf89), mRNA.	FLJ25357
ILMN_1701724	C7orf20	121.308	2	124.306	234.756	4	93.3535	0.647899	XM_946079.1	C7ORF20	7	Homo sapiens chromosome 7 open reading frame 20 (C7orf20), mRNA. XM_946081 XM_946082 XM_946083	CGI-20
ILMN_1795703	C7orf20	24.7574	2	9.01596	34.1717	4	16.289	0.647899	NM_015949.2	C7ORF20	7	Homo sapiens chromosome 7 open reading frame 20 (C7orf20), mRNA. XM_946081 XM_946082 XM_946083	CGI-20
ILMN_1730048	C7orf26	225.922	2	131.59	330.931	4	46.5951	0.647899	NM_024067.2	C7ORF26	7	Homo sapiens chromosome 7 open reading frame 26 (C7orf26), mRNA.	MGC2718
ILMN_1804498	C7orf27	253.435	2	40.6425	335.661	4	39.4694	0.647899	NM_152743.2	C7ORF27	7	Homo sapiens chromosome 7 open reading frame 27 (C7orf27), mRNA.	MGC22916
ILMN_3248773	C7orf40	333.089	2	107.957	389.288	4	30.74	0.647899	NR_003697.1	C7ORF40	7	Homo sapiens chromosome 7 open reading frame 40 (C7orf40), non-coding RNA.	FLJ38860
ILMN_1672605	C7orf41	369.313	2	43.8192	482.795	4	60.3411	0.647899	NM_152793.1	C7ORF41	7	Homo sapiens chromosome 7 open reading frame 41 (C7orf41), mRNA.	FLJ25903; Ells1
ILMN_1770030	C7orf43	119.436	2	72.9881	173.171	4	28.404	0.647899	NM_018275.3	C7ORF43	7	Homo sapiens chromosome 7 open reading frame 43 (C7orf43), mRNA.	FLJ10925; DKFZp761G0712
ILMN_1674498	C7orf46	21.2467	2	14.9754	41.8283	4	41.7057	0.647899	NM_199136.1	C7ORF46	7	Homo sapiens chromosome 7 open reading frame 46 (C7orf46), mRNA.	FLJ45875; DKFZp686F0810; MGC72075
ILMN_1741475	C7orf47	255.627	2	59.6592	324.955	4	38.2949	0.647899	NM_145030.1	C7ORF47	7	Homo sapiens chromosome 7 open reading frame 47 (C7orf47), mRNA.	MGC22793
ILMN_1804895	C7orf53	37.0716	2	11.7422	50.3238	4	27.5646	0.647899	NM_182597.1	C7ORF53	7	Homo sapiens chromosome 7 open reading frame 53 (C7orf53), mRNA.	FLJ39575; MGC161427; MGC42850; MGC163440
ILMN_1655961	C7orf54	107.543	2	20.48	134.611	4	22.7068	0.647899	NM_014411.2	C7ORF54	7	Homo sapiens chromosome 7 open reading frame 54 (C7orf54), mRNA.	NSG-X; NAG8; MGC138346
ILMN_1779735	C7orf59	682.491	2	99.5986	851.751	4	226.142	0.647899	NM_001008395.1	C7ORF59	7	Homo sapiens chromosome 7 open reading frame 59 (C7orf59), mRNA.	MGC163425; MGC163431
ILMN_1737242	C8G	19.4171	2	1.85767	26.4768	4	3.03927	0.647899	NM_000606.1	C8G	9	Homo sapiens complement component 8, gamma polypeptide (C8G), mRNA.	C8C; MGC142186
ILMN_1699085	C8orf16	64.7151	2	4.85779	74.6979	4	21.7668	0.647899	NM_001014439.1	C8ORF16	8	Homo sapiens chromosome 8 open reading frame 16 (C8orf16), mRNA.
ILMN_3243302	C8orf30B	21.8604	2	15.1728	31.8397	4	5.28186	0.647899	XM_001126758.2	C8ORF30B	8	PREDICTED: Homo sapiens chromosome 8 open reading frame 30B (C8orf30B), mRNA.
ILMN_1706275	C8orf33	104.383	2	11.9559	121.756	4	20.2642	0.647899	NM_023080.1	C8ORF33	8	Homo sapiens chromosome 8 open reading frame 33 (C8orf33), mRNA.	FLJ20989
ILMN_1656369	C8orf4	7.86185	2	3.83175	18.1588	4	15.1901	0.647899	NM_020130.2	C8ORF4	8	Homo sapiens chromosome 8 open reading frame 4 (C8orf4), mRNA.	MGC22806; TC1; TC-1; hTC-1
ILMN_1792242	C8orf44	3.56746	2	1.47714	16.5169	4	13.6873	0.647899	NM_019607.1	C8ORF44	8	Homo sapiens chromosome 8 open reading frame 44 (C8orf44), mRNA.	FLJ11267
ILMN_3247556	C8orf73	76.4744	2	7.28929	108.398	4	4.66983	0.647899	NM_001100878.1	C8ORF73	8	Homo sapiens chromosome 8 open reading frame 73 (C8orf73), mRNA.
ILMN_1803317	C9orf114	168.573	2	62.7561	226.464	4	11.1216	0.647899	NM_016390.2	C9ORF114	9	Homo sapiens chromosome 9 open reading frame 114 (C9orf114), mRNA.	RP11-545E17.7; HSPC109; MGC29492; DKFZP566D143
ILMN_1782618	C9orf16	77.089	2	103.204	124.452	4	41.7846	0.647899	NM_024112.2	C9ORF16	9	Homo sapiens chromosome 9 open reading frame 16 (C9orf16), mRNA.	EST00098; FLJ12823; MGC4639
ILMN_1733221	C9orf164	76.4475	2	24.8895	101.793	4	38.5862	0.647899	NM_182635.1	C9ORF164	9	Homo sapiens chromosome 9 open reading frame 164 (C9orf164), mRNA.	FLJ39737
ILMN_2391345	C9orf23	31.3948	2	14.6723	41.4853	4	15.706	0.647899	NM_148178.1	C9ORF23	9	Homo sapiens chromosome 9 open reading frame 23 (C9orf23), transcript variant 1, mRNA.	MGC29635; bA296L22.5
ILMN_1799320	C9orf37	23.4956	2	1.45186	39.042	4	2.45399	0.647899	NM_032937.3	C9ORF37	9	Homo sapiens chromosome 9 open reading frame 37 (C9orf37), mRNA.
ILMN_1719998	C9orf45	220.3	2	8.18785	260.518	4	49.9353	0.647899	NM_030814.4	C9ORF45	9	PREDICTED: Homo sapiens chromosome 9 open reading frame 45 (C9orf45), misc RNA.
ILMN_3244065	C9orf69	514.333	2	268.778	815.361	4	94.0068	0.647899	NM_152833.2	C9ORF69	9	Homo sapiens chromosome 9 open reading frame 69 (C9orf69), mRNA.	bA83N9.1
ILMN_1664283	C9orf75	116.731	2	28.4541	135.932	4	25.4081	0.647899	NM_173691.1	C9ORF75	9	Homo sapiens chromosome 9 open reading frame 75 (C9orf75), mRNA.	MGC131933; RP11-350O14.7; FLJ90254
ILMN_1760628	C9orf86	112.204	2	86.9111	215.656	4	27.9167	0.647899	NM_024718.2	C9ORF86	9	Homo sapiens chromosome 9 open reading frame 86 (C9orf86), mRNA.	FLJ13045; Parf; FLJ10101; bA216L13.9; RP11-216L13.9; pp8875
ILMN_1714148	C9orf90	130.529	2	6.41637	156.555	4	12.4954	0.647899	NM_197956.1	C9ORF90	9	Homo sapiens chromosome 9 open reading frame 90 (C9orf90), mRNA.	KIAA1896; DKFZp762G199; RP11-379C10.2; bA379C10.2
ILMN_1803652	C9orf91	25.8297	2	3.36915	34.6552	4	9.76943	0.647899	NM_153045.2	C9ORF91	9	Homo sapiens chromosome 9 open reading frame 91 (C9orf91), mRNA.	FLJ38045; RP11-402G3.2; DKFZp547P234
ILMN_1743219	CA11	30.0642	2	18.3292	58.3726	4	12.9686	0.647899	NM_001217.3	CA11	19	Homo sapiens carbonic anhydrase XI (CA11), mRNA.	CARP2; CA-RP XI
ILMN_2382942	CA12	281.416	2	9.66671	311.454	4	81.5481	0.647899	NM_001218.3	CA12	15	Homo sapiens carbonic anhydrase XII (CA12), transcript variant 1, mRNA.	CAXII; FLJ20151; HsT18816
ILMN_2195482	CACNB3	388.167	2	44.7726	505.632	4	63.7339	0.647899	NM_000725.2	CACNB3	12	Homo sapiens calcium channel, voltage-dependent, beta 3 subunit (CACNB3), mRNA.	CACNLB3
ILMN_1726574	CACYBP	94.6451	2	89.5487	138.444	4	51.112	0.647899	NM_014412.2	CACYBP	1	Homo sapiens calcyclin binding protein (CACYBP), transcript variant 1, mRNA.	PNAS-107; MGC87971; SIP; S100A6BP; GIG5; RP1-102G20.6
ILMN_1810992	CAD	95.5399	2	36.1475	151.678	4	24.0249	0.647899	NM_004341.3	CAD	2	Homo sapiens carbamoyl-phosphate synthetase 2, aspartate transcarbamylase, and dihydroorotase (CAD), mRNA.
ILMN_2324002	CALD1	128.213	2	70.7883	175.746	4	36.8476	0.647899	NM_033157.2	CALD1	7	Homo sapiens caldesmon 1 (CALD1), transcript variant 3, mRNA.	L-CAD; CDM; MGC21352; NAG22; H-CAD
ILMN_1766200	CALHM2	53.632	2	5.8691	65.8538	4	24.7083	0.647899	NM_015916.3	CALHM2	10	Homo sapiens calcium homeostasis modulator 2 (CALHM2), mRNA.
ILMN_1757210	CALML4	81.9207	2	14.6489	114.558	4	65.1795	0.647899	NM_001031733.1	CALML4	15	Homo sapiens calmodulin-like 4 (CALML4), transcript variant 1, mRNA.	NY-BR-20; MGC4809
ILMN_1778121	CALN1	100.424	2	2.3124	128.885	4	24.327	0.647899	NM_031468.2	CALN1	7	Homo sapiens calneuron 1 (CALN1), transcript variant 1, mRNA.
ILMN_2140990	CAMK1	27.4101	2	6.81518	52.7081	4	17.2347	0.647899	NM_003656.3	CAMK1	3	Homo sapiens calcium/calmodulin-dependent protein kinase I (CAMK1), mRNA.	MGC120318; CAMKI; MGC120317
ILMN_1751561	CAMK1D	264.277	2	1.36563	314.98	4	17.4794	0.647899	NM_153498.2	CAMK1D	10	Homo sapiens calcium/calmodulin-dependent protein kinase ID (CAMK1D), transcript variant 2, mRNA.	CKLiK; CaMKID; CaM-K1
ILMN_1795561	CAMK1D	105.098	2	54.6248	163.287	4	28.5622	0.647899	NM_020397.2	CAMK1D	10	Homo sapiens calcium/calmodulin-dependent protein kinase ID (CAMK1D), transcript variant 2, mRNA.	CKLiK; CaMKID; CaM-K1
ILMN_1804339	CAMK1G	24.1278	2	7.44731	52.2948	4	39.0188	0.647899	NM_020439.2	CAMK1G	1	Homo sapiens calcium/calmodulin-dependent protein kinase IG (CAMK1G), mRNA.	VWS1; CLICKIII; dJ272L16.1
ILMN_1809695	CAMK2G	165.889	2	3.03402	195.405	4	29.6269	0.647899	NM_172169.1	CAMK2G	10	Homo sapiens calcium/calmodulin-dependent protein kinase II gamma (CAMK2G), transcript variant 4, mRNA.	CAMKG; CAMK-II; CAMK; MGC26678; FLJ16043
ILMN_2359601	CAMK2G	21.2912	2	14.5581	41.6276	4	13.9082	0.647899	NM_172172.1	CAMK2G	10	Homo sapiens calcium/calmodulin-dependent protein kinase (CaM kinase) II gamma (CAMK2G), transcript variant 5, mRNA.	CAMKG; CAMK-II; CAMK; MGC26678; FLJ16043
ILMN_1743021	CAMKK2	49.7914	2	51.8544	120.332	4	65.6664	0.647899	NM_172215.1	CAMKK2	12	Homo sapiens calcium/calmodulin-dependent protein kinase kinase 2, beta (CAMKK2), transcript variant 4, mRNA.	MGC15254; CAMKK; CAMKKB; KIAA0787
ILMN_2073592	CAND2	39.4194	2	1.75713	47.7178	4	9.88697	0.647899	NM_012298.1	CAND2	3	Homo sapiens cullin-associated and neddylation-dissociated 2 (putative) (CAND2), mRNA.	Tp120b; KIAA0667; TIP120B
ILMN_1664012	CANT1	303.585	2	0.117361	342.544	4	102.45	0.647899	NM_138793.2	CANT1	17	Homo sapiens calcium activated nucleotidase 1 (CANT1), mRNA.	SHAPY; SCAN-1
ILMN_1762825	CANX	192.618	2	41.2201	232.477	4	53.0472	0.647899	NM_001024649.1	CANX	5	Homo sapiens calnexin (CANX), transcript variant 1, mRNA.	P90; IP90; FLJ26570; CNX
ILMN_1705261	CAPN1	1582.53	2	259.165	1806.35	4	353.73	0.647899	NM_005186.2	CAPN1	11	Homo sapiens calpain 1, (mu/I) large subunit (CAPN1), mRNA.	CANPL1; CANP; muCL; muCANP
ILMN_1695285	CAPN14	178.19	2	114.124	332.264	4	311.529	0.647899	XR_001435.1	CAPN14		PREDICTED: Homo sapiens misc_RNA (CAPN14), miscRNA.
ILMN_1687971	CAPN3	171.389	2	87.191	248.626	4	81.9495	0.647899	NM_000070.2	CAPN3	15	Homo sapiens calpain 3, (p94) (CAPN3), transcript variant 2, mRNA.	CANP3; MGC14344; p94; LGMD2; MGC10767; CANPL3; MGC11121; MGC4403; LGMD2A; nCL-1
ILMN_2332691	CAPN3	68.2489	2	45.5971	106.576	4	43.839	0.647899	NM_173087.1	CAPN3	15	Homo sapiens calpain 3, (p94) (CAPN3), transcript variant 3, mRNA.	CANP3; MGC14344; p94; LGMD2; MGC10767; CANPL3; MGC11121; MGC4403; LGMD2A; nCL-1
ILMN_1685022	CAPN7	67.4676	2	3.79653	85.5458	4	11.0253	0.647899	NM_014296.2	CAPN7	3	Homo sapiens calpain 7 (CAPN7), mRNA.	CALPAIN7; PALBH; FLJ36423
ILMN_2393254	CAPNS1	862.715	2	870.973	1536.3	4	559.541	0.647899	NM_001749.2	CAPNS1	19	Homo sapiens calpain, small subunit 1 (CAPNS1), transcript variant 1, mRNA.	CANP; CALPAIN4; CDPS; 30K; CANPS; CAPN4
ILMN_1754145	CAPRIN1	109.533	2	12.3704	131.958	4	53.0395	0.647899	NM_203364.2	CAPRIN1	11	Homo sapiens cell cycle associated protein 1 (CAPRIN1), transcript variant 1, mRNA.	M11S1; p137GPI; GPIP137; GPIAP1; caprin-1
ILMN_2053921	CAPZB	535.474	2	427.747	915.394	4	187.407	0.647899	NM_004930.2	CAPZB	1	Homo sapiens capping protein (actin filament) muscle Z-line, beta (CAPZB), mRNA.	CAPB; MGC104401; MGC129749; MGC129750; CAPZ; CAPPB
ILMN_1743714	CARD10	308.984	2	137.371	474.898	4	164.625	0.647899	NM_014550.3	CARD10	22	Homo sapiens caspase recruitment domain family, member 10 (CARD10), mRNA.	CARMA3; BIMP1; MGC142219
ILMN_1671728	CARD14	93.3631	2	19.7413	121.099	4	39.6516	0.647899	NM_052819.1	CARD14	17	Homo sapiens caspase recruitment domain family, member 14 (CARD14), transcript variant 1, mRNA.	CARMA2; BIMP2
ILMN_1712532	CARD9	68.1148	2	10.133	105.131	4	36.8709	0.647899	NM_052813.2	CARD9	9	Homo sapiens caspase recruitment domain family, member 9 (CARD9), mRNA.	hCARD9
ILMN_1783546	CARKD	322.857	2	110.835	527.677	4	94.8034	0.647899	NM_018210.1	CARKD	13	Homo sapiens carbohydrate kinase domain containing (CARKD), mRNA.	FLJ34548; LP3298
ILMN_1736568	CASP2	106.131	2	9.7126	149.054	4	49.3102	0.647899	NM_001224.3	CASP2	7	Homo sapiens caspase 2, apoptosis-related cysteine peptidase (CASP2), transcript variant 3, mRNA.	NEDD2; ICH1; ICH-1L/1S; CASP-2; ICH-1L
ILMN_1718070	CASP9	128.434	2	42.8007	174.644	4	52.3309	0.647899	NM_001229.2	CASP9	1	Homo sapiens caspase 9, apoptosis-related cysteine peptidase (CASP9), transcript variant beta, mRNA.	ICE-LAP6; MCH6; APAF3; CASPASE-9c; APAF-3
ILMN_2256953	CASZ1	150.997	2	20.8228	182.68	4	31.4961	0.647899	NM_001079843.1	CASZ1	1	Homo sapiens castor zinc finger 1 (CASZ1), transcript variant 1, mRNA.	ZNF693; SRG; CST; cst; dJ734G22.1; FLJ12223; RP4-734G22.2; FLJ20321
ILMN_2286014	CATSPER2	1546.62	2	275.914	1861.47	4	326.731	0.647899	NM_172097.1	CATSPER2	15	Homo sapiens cation channel, sperm associated 2 (CATSPER2), transcript variant 4, mRNA.	MGC33346
ILMN_2331062	CBFA2T2	104.237	2	7.38065	153.962	4	29.4994	0.647899	NM_005093.3	CBFA2T2	20	Homo sapiens core-binding factor, runt domain, alpha subunit 2; translocated to, 2 (CBFA2T2), transcript variant 2, mRNA.	ZMYND3; DKFZp313F2116; MTGR1; EHT
ILMN_1685580	CBLB	217.905	2	28.9111	314.773	4	78.8502	0.647899	NM_170662.3	CBLB	3	Homo sapiens Cas-Br-M (murine) ecotropic retroviral transforming sequence b (CBLB), mRNA.	DKFZp779F1443; FLJ41152; DKFZp779A0729; FLJ36865; RNF56; Nbla00127; DKFZp686J10223
ILMN_2053829	CBLN3	58.3009	2	12.413	87.1165	4	36.2773	0.647899	NM_001039771.2	CBLN3	14	Homo sapiens cerebellin 3 precursor (CBLN3), mRNA.	PRO1486
ILMN_1804735	CBS	1.98679	2	2.31443	11.2723	4	7.89832	0.647899	NM_000071.1	CBS	21	Homo sapiens cystathionine-beta-synthase (CBS), mRNA.	HIP4
ILMN_1770678	CBX2	110.428	2	25.8426	139.759	4	19.182	0.647899	NM_005189.1	CBX2	17	Homo sapiens chromobox homolog 2 (Pc class homolog, Drosophila) (CBX2), transcript variant 1, mRNA.	M33; CDCA6; MGC10561
ILMN_1730879	CBY1	427.858	2	49.9531	505.346	4	69.7613	0.647899	NM_001002880.1	CBY1	22	Homo sapiens chibby homolog 1 (Drosophila) (CBY1), transcript variant 1, mRNA.	PGEA1; arb1; HS508I15A; PIGEA14; C22orf2; CBY; PIGEA-14
ILMN_1701127	CC2D1A	56.7287	2	11.3077	90.0558	4	23.9285	0.647899	NM_017721.2	CC2D1A	19	Homo sapiens coiled-coil and C2 domain containing 1A (CC2D1A), mRNA.	FLJ41160; FREUD-1; MRT3; FLJ20241
ILMN_2149935	CC2D1B	56.624	2	12.7772	71.0092	4	12.9905	0.647899	NM_032449.1	CC2D1B	1	Homo sapiens coiled-coil and C2 domain containing 1B (CC2D1B), mRNA.	RP11-155O18.2; KIAA1836
ILMN_1690291	CC2D1B	7.2436	2	7.74169	18.0811	4	3.8913	0.647899	NM_032449.1	CC2D1B	1	Homo sapiens coiled-coil and C2 domain containing 1B (CC2D1B), mRNA.	RP11-155O18.2; KIAA1836
ILMN_1684789	CCDC101	66.1275	2	6.47253	96.285	4	19.615	0.647899	XM_941168.1	CCDC101	16	Homo sapiens coiled-coil domain containing 101 (CCDC101), mRNA.	FLJ32446
ILMN_1796762	CCDC102A	69.8453	2	3.07976	91.9786	4	29.756	0.647899	NM_033212.2	CCDC102A	16	Homo sapiens coiled-coil domain containing 102A (CCDC102A), mRNA.	MGC13119; MGC10992
ILMN_1682567	CCDC106	68.8469	2	18.7428	94.6076	4	24.2936	0.647899	NM_013301.1	CCDC106	19	Homo sapiens coiled-coil domain containing 106 (CCDC106), mRNA.	ZNF581; HSU79303
ILMN_1809889	CCDC117	218.362	2	97.9237	309.705	4	46.2337	0.647899	NM_173510.1	CCDC117	22	Homo sapiens coiled-coil domain containing 117 (CCDC117), mRNA.	FLJ33814; dJ366L4.1
ILMN_1712067	CCDC135	27.5039	2	0.262692	42.8705	4	19.475	0.647899	NM_032269.3	CCDC135	16	Homo sapiens coiled-coil domain containing 135 (CCDC135), mRNA.	DKFZp434I099; C16orf50
ILMN_1706935	CCDC136	24.6397	2	8.39344	36.3375	4	7.8943	0.647899	NM_022742.2	CCDC136	7	Homo sapiens coiled-coil domain containing 136 (CCDC136), mRNA.	MGC176632; DKFZP434G156; MGC129657; NAG6
ILMN_1677239	CCDC14	668.781	2	45.3352	753.87	4	141.293	0.647899	NM_022757.3	CCDC14	3	Homo sapiens coiled-coil domain containing 14 (CCDC14), mRNA.	FLJ41065; FLJ12892; DKFZp434L1050
ILMN_1790555	CCDC146	97.3108	2	32.7711	151.747	4	24.2557	0.647899	NM_020879.1	CCDC146	7	Homo sapiens coiled-coil domain containing 146 (CCDC146), mRNA.	KIAA1505
ILMN_1792276	CCDC149	18.6485	2	5.49303	30.6206	4	8.62789	0.647899	NM_173463.2	CCDC149	4	Homo sapiens coiled-coil domain containing 149 (CCDC149), mRNA.
ILMN_1812489	CCDC21	66.0238	2	1.29393	88.5092	4	13.2999	0.647899	NM_022778.2	CCDC21	1	Homo sapiens coiled-coil domain containing 21 (CCDC21), mRNA.	FLJ22000; FLJ13976; DKFZP434L0117; DKFZp434P232
ILMN_1781234	CCDC22	38.8943	2	39.1174	59.6936	4	18.4884	0.647899	NM_014008.1	CCDC22	X	Homo sapiens coiled-coil domain containing 22 (CCDC22), mRNA.	JM1; CXorf37
ILMN_1778478	CCDC28B	24.7945	2	0.559753	33.4925	4	7.54481	0.647899	NM_024296.2	CCDC28B	1	Homo sapiens coiled-coil domain containing 28B (CCDC28B), mRNA.	RP4-622L5.5; MGC1203
ILMN_1686135	CCDC45	425.145	2	77.5542	532.126	4	117.81	0.647899	NM_138363.1	CCDC45	17	Homo sapiens coiled-coil domain containing 45 (CCDC45), mRNA.	DKFZp667E1824
ILMN_1709227	CCDC84	265.821	2	22.5425	340.212	4	148.793	0.647899	NM_198489.1	CCDC84	11	Homo sapiens coiled-coil domain containing 84 (CCDC84), mRNA.	DLNB14
ILMN_1657332	CCDC85B	36.3951	2	17.0125	73.7184	4	6.16747	0.647899	NM_006848.2	CCDC85B	11	Homo sapiens coiled-coil domain containing 85B (CCDC85B), mRNA.	DIPA
ILMN_1772208	CCDC88B	14.1581	2	4.33116	28.3398	4	8.87451	0.647899	NM_032251.3	CCDC88B	11	Homo sapiens coiled-coil domain containing 88B (CCDC88B), mRNA.	BRLZ; FLJ37970; FLJ00354; DKFZp434G0920; CCDC88; HkRP3
ILMN_3248352	CCDC88C	153.878	2	42.9743	236.066	4	83.3621	0.647899	NM_001080414.2	CCDC88C	14	Homo sapiens coiled-coil domain containing 88C (CCDC88C), mRNA.	DAPLE; FLJ00354; HkRP2; KIAA1509
ILMN_1731107	CCDC92	212.269	2	49.2224	297.547	4	36.5234	0.647899	NM_025140.1	CCDC92	12	Homo sapiens coiled-coil domain containing 92 (CCDC92), mRNA.	FLJ22471
ILMN_2086965	CCL1	7.57716	2	3.3885	15.1147	4	6.6237	0.647899	NM_002981.1	CCL1	17	Homo sapiens chemokine (C-C motif) ligand 1 (CCL1), mRNA.	SCYA1; I-309; SISe; P500; TCA3
ILMN_3192001	CCL14	404.573	2	1.04598	526.849	4	95.2179	0.647899	NM_032962.2	CCL14		Homo sapiens chemokine (C-C motif) ligand 14 (CCL14), transcript variant 2, mRNA.	SCYL2; NCC-2; MCIF; HCC-3; CC-3; SCYA14; CC-1; SY14; NCC2; HCC-1; CKb1
ILMN_1740609	CCL15	251.74	2	8.99038	300.851	4	70.035	0.647899	NM_032962.2	CCL15		Homo sapiens chemokine (C-C motif) ligand 15 (CCL15), transcript variant 1, mRNA.	SCYL3; NCC3; MIP-5; HCC-2; NCC-3; LKN1; SY15; MIP-1d; SCYA15; Lkn-1; HMRP-2B
ILMN_1710186	CCL17	15.6363	2	1.0613	32.9838	4	18.9588	0.647899	NM_002987.2	CCL17	16	Homo sapiens chemokine (C-C motif) ligand 17 (CCL17), mRNA.	SCYA17; A-152E5.3; ABCD-2; MGC138273; TARC; MGC138271
ILMN_1654411	CCL18	16.9279	2	0.794417	32.7801	4	25.6426	0.647899	NM_002988.2	CCL18	17	Homo sapiens chemokine (C-C motif) ligand 18 (pulmonary and activation-regulated) (CCL18), mRNA.	AMAC-1; CKb7; PARC; DCCK1; AMAC1; SCYA18; MIP-4; DC-CK1
ILMN_1720048	CCL2	87.7895	2	65.8183	204.078	4	161.637	0.647899	NM_002982.3	CCL2	17	Homo sapiens chemokine (C-C motif) ligand 2 (CCL2), mRNA.	SMC-CF; MCP1; MCAF; HSMCR30; GDCF-2; SCYA2; HC11; MGC9434; MCP-1; GDCF-2 HC11
ILMN_1677505	CCL21	94.8497	2	17.0378	213.146	4	130.924	0.647899	NM_002989.2	CCL21	9	Homo sapiens chemokine (C-C motif) ligand 21 (CCL21), mRNA.	MGC34555; 6Ckine; TCA4; SLC; ECL; CKb9; SCYA21
ILMN_2105573	CCL3L3	18.0873	2	9.05429	32.4006	4	15.2166	0.647899	NM_001001437.3	CCL3L3	17	Homo sapiens chemokine (C-C motif) ligand 3-like 3 (CCL3L3), mRNA.	SCYA3L1; LD78BETA; 464.2; SCYA3L; D17S1718; LD78; MGC12815
ILMN_1716276	CCL4L2	34.1003	2	11.7831	70.3901	4	47.905	0.647899	NM_001001435.2	CCL4L2	17	Homo sapiens chemokine (C-C motif) ligand 4-like 2 (CCL4L2), mRNA.	AT744.2; SCYA4L; CCL4L
ILMN_1773352	CCL5	205.917	2	223.708	604.225	4	457.336	0.647899	NM_002985.2	CCL5	17	Homo sapiens chemokine (C-C motif) ligand 5 (CCL5), mRNA.	TCP228; SISd; MGC17164; SCYA5; RANTES; D17S136E
ILMN_2098126	CCL5	486.229	2	362.163	1314.28	4	1022.44	0.647899	NM_002985.2	CCL5	17	Homo sapiens chemokine (C-C motif) ligand 5 (CCL5), mRNA.	TCP228; SISd; MGC17164; SCYA5; RANTES; D17S136E
ILMN_1798705	CCNC	21.7536	2	21.5251	43.7459	4	43.9042	0.647899	NM_005190.3	CCNC	6	Homo sapiens cyclin C (CCNC), transcript variant 1, mRNA.	CycC
ILMN_1667081	CCND2	332.531	2	142.763	541.284	4	240.114	0.647899	NM_001759.2	CCND2	12	Homo sapiens cyclin D2 (CCND2), mRNA.	KIAK0002; MGC102758
ILMN_2206812	CCNJ	19.3814	2	4.46902	28.2432	4	6.59075	0.647899	NM_019084.2	CCNJ	10	Homo sapiens cyclin J (CCNJ), mRNA.	bA690P14.1
ILMN_2094776	CCNL1	424.22	2	52.7948	539.494	4	164.792	0.647899	NM_020307.2	CCNL1	3	Homo sapiens cyclin L1 (CCNL1), mRNA.	ania-6a; PRO1073; BM-001
ILMN_1676631	CCNO	29.7153	2	20.2718	42.4161	4	15.1923	0.647899	NM_021147.2	CCNO	5	Homo sapiens cyclin O (CCNO), mRNA.	UDG2; UNG2; CCNU; FLJ22422
ILMN_1692390	CCNT1	86.5956	2	52.9782	114.66	4	30.5076	0.647899	NM_001240.2	CCNT1	12	Homo sapiens cyclin T1 (CCNT1), mRNA.	CYCT1; CCNT
ILMN_1722522	CCNT2	166.161	2	5.32126	196.679	4	66.0595	0.647899	NM_001241.2	CCNT2	2	Homo sapiens cyclin T2 (CCNT2), transcript variant b, mRNA.	FLJ90560; MGC134840
ILMN_1708991	CCNY	128.963	2	86.6055	206.455	4	36.8387	0.647899	NM_181698.1	CCNY	10	Homo sapiens cyclin Y (CCNY), transcript variant 1, mRNA.	CBCP1; CFP1; C10orf9
ILMN_2261784	CCNY	546.049	2	56.1241	638.388	4	90.5972	0.647899	NM_145012.3	CCNY	10	Homo sapiens cyclin Y (CCNY), transcript variant 1, mRNA.	CBCP1; CFP1; C10orf9
ILMN_1769895	CCR2	78.6067	2	2.18136	96.1848	4	35.3785	0.647899	NM_000647.3	CCR2	3	Homo sapiens chemokine (C-C motif) receptor 2 (CCR2), transcript variant A, mRNA.	CKR2A; MCP-1-R; CC-CKR-2; CCR2B; CMKBR2; CCR2A; CD192; CKR2; CKR2B
ILMN_1715131	CCR7	24.25	2	10.2078	72.4457	4	46.5478	0.647899	NM_001838.2	CCR7	17	Homo sapiens chemokine (C-C motif) receptor 7 (CCR7), mRNA.	CMKBR7; EBI1; CD197; CDw197; BLR2
ILMN_2357730	CCRK	54.5532	2	10.0907	84.8734	4	11.9519	0.647899	NM_012119.3	CCRK	9	Homo sapiens cell cycle related kinase (CCRK), transcript variant 2, mRNA.	p42; CDCH
ILMN_1686804	CCRK	50.2716	2	18.2848	74.1061	4	9.14348	0.647899	NM_178432.1	CCRK	9	Homo sapiens cell cycle related kinase (CCRK), transcript variant 1, mRNA.	p42; RP11-350E12.2; CDCH
ILMN_2290998	CCS	7.94936	2	12.3429	27.2759	4	27.2037	0.647899	NM_005125.1	CCS	11	Homo sapiens copper chaperone for superoxide dismutase (CCS), mRNA.	MGC138260
ILMN_1766797	CCS	88.6329	2	4.78598	115.168	4	17.7692	0.647899	NM_005125.1	CCS	11	Homo sapiens copper chaperone for superoxide dismutase (CCS), mRNA.	MGC138260
ILMN_1748407	CCS	44.9675	2	6.21127	60.3043	4	12.4449	0.647899	XM_938909.1	CCS		PREDICTED: Homo sapiens copper chaperone for superoxide dismutase (CCS), mRNA.
ILMN_1651828	CCT3	488.242	2	23.3562	575.472	4	172.775	0.647899	NM_001008800.1	CCT3	1	Homo sapiens chaperonin containing TCP1, subunit 3 (gamma) (CCT3), transcript variant 3, mRNA.	CCTG; TRIC5; TCP-1-gamma; PIG48; CCT-gamma
ILMN_2334989	CCT3	658.205	2	103.975	830.833	4	206.413	0.647899	NM_005998.3	CCT3	1	Homo sapiens chaperonin containing TCP1, subunit 3 (gamma) (CCT3), transcript variant 1, mRNA.	CCTG; TRIC5; TCP-1-gamma; PIG48; CCT-gamma
ILMN_2341793	CCT7	1960.25	2	988.646	2496.92	4	951.941	0.647899	NM_001009570.1	CCT7	2	Homo sapiens chaperonin containing TCP1, subunit 7 (eta) (CCT7), transcript variant 2, mRNA.	CCT-ETA; Nip7-1; TCP-1-eta; Ccth; MGC110985
ILMN_1703718	CCT7	461.437	2	182.95	605.619	4	163.055	0.647899	NM_006429.2	CCT7	2	Homo sapiens chaperonin containing TCP1, subunit 7 (eta) (CCT7), transcript variant 1, mRNA.	Ccth; MGC110985; CCT-ETA; Nip7-1; TCP-1-eta
ILMN_1662954	CCT7	82.9938	2	81.5412	151.711	4	56.1991	0.647899	NM_006429.2	CCT7	2	Homo sapiens chaperonin containing TCP1, subunit 7 (eta) (CCT7), transcript variant 1, mRNA.	Ccth; MGC110985; CCT-ETA; Nip7-1; TCP-1-eta
ILMN_2396444	CD14	744.452	2	354.599	1322.9	4	771.108	0.647899	NM_001040021.1	CD14	5	Homo sapiens CD14 molecule (CD14), transcript variant 2, mRNA.
ILMN_1740015	CD14	105.535	2	99.0955	236.195	4	151.538	0.647899	NM_000591.1	CD14	5	Homo sapiens CD14 molecule (CD14), transcript variant 1, mRNA.
ILMN_1661589	CD151	11.9446	2	9.74098	28.6796	4	29.6507	0.647899	NM_004357.3	CD151	11	Homo sapiens CD151 molecule (Raph blood group) (CD151), transcript variant 4, mRNA.	TSPAN24; MER2; GP27; SFA1; PETA-3; RAPH
ILMN_2326713	CD151	2201.22	2	695.105	2788.43	4	276.351	0.647899	NM_139030.3	CD151	11	Homo sapiens CD151 molecule (Raph blood group) (CD151), transcript variant 2, mRNA.	TSPAN24; MER2; GP27; SFA1; PETA-3; RAPH
ILMN_1794740	CD151	58.9651	2	47.5649	95.0707	4	21.619	0.647899	NM_139030.2	CD151	11	Homo sapiens CD151 molecule (Raph blood group) (CD151), transcript variant 5, mRNA.	TSPAN24; MER2; GP27; SFA1; PETA-3; RAPH
ILMN_1722622	CD163	40.4659	2	9.78886	85.606	4	53.8472	0.647899	NM_203416.1	CD163	12	Homo sapiens CD163 molecule (CD163), transcript variant 2, mRNA.	MM130; M130
ILMN_2379599	CD163	39.8451	2	30.7855	96.3472	4	71.1588	0.647899	NM_203416.1	CD163	12	Homo sapiens CD163 molecule (CD163), transcript variant 2, mRNA.	MM130; M130
ILMN_3242540	CD163L1	24.7307	2	0.570102	45.6223	4	49.4169	0.647899	NM_174941.4	CD163L1	12	Homo sapiens CD163 molecule-like 1 (CD163L1), mRNA.	M160; CD163B
ILMN_1714118	CD164L2	148.447	2	52.4275	198.4	4	35.0062	0.647899	NM_207397.1	CD164L2	1	Homo sapiens CD164 sialomucin-like 2 (CD164L2), mRNA.	UNQ6122
ILMN_1726230	CD1B	27.8256	2	16.3771	72.441	4	50.2115	0.647899	NM_001764.1	CD1B	1	Homo sapiens CD1b molecule (CD1B), mRNA.	R1; MGC125991; CD1; MGC125990; CD1A
ILMN_1695025	CD2	138.352	2	72.5301	411.771	4	287.117	0.647899	NM_001767.2	CD2	1	Homo sapiens CD2 molecule (CD2), mRNA.	SRBC; T11
ILMN_2377669	CD247	73.507	2	34.3676	272.468	4	210.793	0.647899	NM_198053.1	CD247	1	Homo sapiens CD247 molecule (CD247), transcript variant 1, mRNA.	CD3Q; CD3H; TCRZ; CD3Z; CD3-ZETA
ILMN_1676924	CD247	60.7926	2	16.1438	264.756	4	207.939	0.647899	NM_198053.1	CD247	1	Homo sapiens CD247 molecule (CD247), transcript variant 2, mRNA.	CD3Q; CD3H; TCRZ; CD3Z; CD3-ZETA
ILMN_1688959	CD27	14.0869	2	16.0037	138.808	4	136.783	0.647899	NM_001242.3	CD27	12	Homo sapiens CD27 molecule (CD27), mRNA.	TNFRSF7; S152; MGC20393; Tp55; T14
ILMN_2365307	CD276	94.0961	2	79.868	212.737	4	85.6267	0.647899	NM_001024736.1	CD276	15	Homo sapiens CD276 molecule (CD276), transcript variant 1, mRNA. XM_945872 XM_945874	B7-H3; B7H3
ILMN_1716797	CD302	15.6021	2	5.52968	26.1371	4	8.47155	0.647899	NM_014880.3	CD302	2	Homo sapiens CD302 molecule (CD302), mRNA.	BIMLEC; CLEC13A; KIAA0022; DCL-1
ILMN_2375825	CD37	4.5566	2	7.89743	33.0987	4	34.9359	0.647899	NM_001774.2	CD37	19	Homo sapiens CD37 molecule (CD37), transcript variant 1, mRNA.	TSPAN26; GP52-40; MGC120234
ILMN_1786176	CD37	19.8688	2	5.23206	57.6513	4	38.4327	0.647899	NM_001774.1	CD37	19	Homo sapiens CD37 antigen (CD37), mRNA.	TSPAN26; GP52-40; MGC120234
ILMN_2261416	CD3D	150.166	2	101.475	455.13	4	367.183	0.647899	NM_000732.4	CD3D	11	Homo sapiens CD3d molecule, delta (CD3-TCR complex) (CD3D), transcript variant 1, mRNA.	T3D; CD3-DELTA
ILMN_2325837	CD3D	172.662	2	96.6349	474.013	4	380.233	0.647899	NM_001040651.1	CD3D	11	Homo sapiens CD3d molecule, delta (CD3-TCR complex) (CD3D), transcript variant 2, mRNA.	T3D; CD3-DELTA
ILMN_1739794	CD3E	11.7438	2	5.94001	46.8496	4	48.0849	0.647899	NM_000733.2	CD3E	11	Homo sapiens CD3e molecule, epsilon (CD3-TCR complex) (CD3E), mRNA.	T3E; TCRE
ILMN_1717197	CD3G	28.1596	2	1.78093	47.7911	4	32.1827	0.647899	NM_000073.1	CD3G	11	Homo sapiens CD3g molecule, gamma (CD3-TCR complex) (CD3G), mRNA.	MGC138597; CD3-GAMMA; T3G
ILMN_1727284	CD4	16.4657	2	5.99699	45.8558	4	35.1531	0.647899	NM_000616.2	CD4	12	Homo sapiens CD4 molecule (CD4), mRNA.	CD4mut
ILMN_1779257	CD40	28.4331	2	3.90768	58.6632	4	28.9265	0.647899	NM_001250.3	CD40	20	Homo sapiens CD40 molecule, TNF receptor superfamily member 5 (CD40), transcript variant 1, mRNA.	TNFRSF5; p50; MGC9013; Bp50; CDW40
ILMN_1778625	CD44	110.734	2	37.7574	202.899	4	78.4657	0.647899	NM_000610.3	CD44	11	Homo sapiens CD44 molecule (Indian blood group) (CD44), transcript variant 1, mRNA.	LHR; MDU2; CDW44; CSPG8; Pgp1; IN; MUTCH-I; MIC4; MDU3; MC56; HCELL; ECMR-III; MGC10468
ILMN_2348788	CD44	437.521	2	312.592	690.469	4	195.831	0.647899	NM_001001392.1	CD44	11	Homo sapiens CD44 molecule (Indian blood group) (CD44), transcript variant 5, mRNA.	LHR; CDW44; ECMR-III; MGC10468; MDU2; CSPG8; Pgp1; IN; MUTCH-I; MIC4; MDU3; MC56; HCELL
ILMN_2061043	CD48	57.6512	2	33.9328	154.413	4	111.982	0.647899	NM_001778.2	CD48	1	Homo sapiens CD48 molecule (CD48), mRNA.	BCM1; SLAMF2; MEM-102; BLAST1; hCD48; mCD48; BLAST
ILMN_1753112	CD5	-1.58708	2	1.81629	17.6723	4	36.0143	0.647899	NM_014207.2	CD5	11	Homo sapiens CD5 molecule (CD5), mRNA.	T1; LEU1
ILMN_2208903	CD52	139.631	2	39.9154	359.873	4	257.596	0.647899	NM_001803.2	CD52	1	Homo sapiens CD52 molecule (CD52), mRNA.	CDW52
ILMN_2413808	CD53	50.6014	2	1.87545	81.6201	4	61.2977	0.647899	NM_000560.3	CD53	1	Homo sapiens CD53 molecule (CD53), transcript variant 2, mRNA.	MOX44; TSPAN25
ILMN_1662843	CD53	28.6635	2	1.39562	44.4057	4	37.5282	0.647899	NM_000560.2	CD53	1	Homo sapiens CD53 molecule (CD53), transcript variant 2, mRNA.	MOX44; TSPAN25
ILMN_2333687	CD59	77.6954	2	8.80757	100.49	4	49.1653	0.647899	NM_203331.1	CD59	11	Homo sapiens CD59 molecule, complement regulatory protein (CD59), transcript variant 4, mRNA.	MIN2; PROTECTIN; MIN3; 16.3A5; MSK21; EJ16; EL32; G344; MIC11; MIN1; MGC2354; EJ30; p18-20
ILMN_1724789	CD59	479.218	2	42.8696	577.922	4	254.463	0.647899	NM_203329.1	CD59	11	Homo sapiens CD59 molecule, complement regulatory protein (CD59), transcript variant 2, mRNA.	MIN2; PROTECTIN; MIN3; 16.3A5; MSK21; EJ16; EL32; G344; MIC11; MIN1; MGC2354; EJ30; p18-20
ILMN_1746565	CD6	31.4938	2	17.2812	121.475	4	131.012	0.647899	NM_006725.2	CD6	11	Homo sapiens CD6 molecule (CD6), mRNA.	TP120
ILMN_1753468	CD63	712.556	2	108.733	994.805	4	168.714	0.647899	NM_001780.3	CD63	12	Homo sapiens CD63 molecule (CD63), transcript variant 2, mRNA.	TSPAN30; ME491; LAMP-3; MLA1; OMA81H
ILMN_1792538	CD7	26.8408	2	6.72217	44.1146	4	21.6213	0.647899	NM_006137.6	CD7	17	Homo sapiens CD7 molecule (CD7), mRNA.	Tp40; LEU-9; GP40; TP41
ILMN_1760247	CD70	19.8574	2	3.05949	30.5522	4	13.7753	0.647899	NM_001252.2	CD70	19	Homo sapiens CD70 molecule (CD70), mRNA.	CD27L; TNFSF7; CD27LG
ILMN_1736567	CD74	2875.59	2	161.253	5324.8	4	2701.2	0.647899	NM_001025158.1	CD74	5	Homo sapiens CD74 molecule, major histocompatibility complex, class II invariant chain (CD74), transcript variant 1, mRNA.	Ia-GAMMA; DHLAG; HLADG; protein 41
ILMN_1761464	CD74	59.5022	2	78.7889	150.665	4	74.0831	0.647899	NM_001025159.1	CD74	5	Homo sapiens CD74 molecule, major histocompatibility complex, class II invariant chain (CD74), transcript variant 1, mRNA.	Ia-GAMMA; DHLAG; HLADG; protein 41
ILMN_1734878	CD79A	28.1369	2	2.32127	56.5063	4	43.0816	0.647899	NM_001783.2	CD79A	19	Homo sapiens CD79a molecule, immunoglobulin-associated alpha (CD79A), transcript variant 2, mRNA.	MB-1; IGA
ILMN_2366212	CD79B	137.792	2	26.4152	158.588	4	22.3674	0.647899	NM_001039933.1	CD79B	17	Homo sapiens CD79b molecule, immunoglobulin-associated beta (CD79B), transcript variant 3, mRNA.	IGB; B29
ILMN_1785439	CD79B	30.6801	2	10.9604	40.4726	4	14.3945	0.647899	NM_021602.1	CD79B	17	Homo sapiens CD79B antigen (immunoglobulin-associated beta) (CD79B), transcript variant 2, mRNA.	IGB; B29
ILMN_1689953	CD81	5063	2	1555.08	5907.44	4	1583.39	0.647899	NM_004356.3	CD81	11	Homo sapiens CD81 molecule (CD81), mRNA.	S5.7; TAPA1; TSPAN28
ILMN_2392274	CD82	396.662	2	134.575	599.794	4	135.563	0.647899	NM_001024844.1	CD82	11	Homo sapiens CD82 molecule (CD82), transcript variant 2, mRNA.	SAR2; TSPAN27; GR15; ST6; KAI1; 4F9; C33; IA4; R2
ILMN_1662973	CD82	60.5096	2	3.87966	74.8944	4	23.6676	0.647899	NM_002231.3	CD82	11	Homo sapiens CD82 molecule (CD82), transcript variant 1, mRNA.	SAR2; TSPAN27; GR15; ST6; KAI1; 4F9; C33; IA4; R2
ILMN_1780582	CD83	112.996	2	17.5969	180.393	4	75.8304	0.647899	NM_004233.2	CD83	6	Homo sapiens CD83 molecule (CD83), transcript variant 2, mRNA.	HB15; BL11
ILMN_1698367	CD84	29.7419	2	0.457204	49.5611	4	36.4037	0.647899	NM_003874.1	CD84	1	Homo sapiens CD84 molecule (CD84), mRNA.	DKFZp781E2378; SLAMF5; mCD84; LY9B; hCD84
ILMN_1782560	CD86	16.6301	2	6.03431	25.0714	4	12.4048	0.647899	NM_175862.2	CD86	3	Homo sapiens CD86 antigen (CD28 antigen ligand 2, B7-2 antigen) (CD86), transcript variant 1, mRNA.	B7-2; B70; LAB72; MGC34413; CD28LG2
ILMN_1714602	CD86	92.6175	2	15.5575	131.375	4	53.1051	0.647899	NM_175862.2	CD86	3	Homo sapiens CD86 molecule (CD86), transcript variant 2, mRNA.	B7-2; B70; LAB72; MGC34413; CD28LG2
ILMN_1768482	CD8A	113.208	2	84.992	323.032	4	278.158	0.647899	NM_001768.4	CD8A	2	Homo sapiens CD8a molecule (CD8A), transcript variant 2, mRNA.	p32; CD8; MAL; Leu2
ILMN_2353732	CD8A	116.833	2	131.032	302.542	4	256.466	0.647899	NM_171827.2	CD8A	2	Homo sapiens CD8a molecule (CD8A), transcript variant 2, mRNA.	p32; CD8; MAL; Leu2
ILMN_1704730	CD93	181.379	2	33.3575	299.568	4	119.313	0.647899	NM_012072.2	CD93	20	Homo sapiens CD93 molecule (CD93), mRNA.	MXRA4; C1qR(P); dJ737E23.1; C1QR1; CDw93; C1qRP
ILMN_1711573	CD96	20.8895	2	2.36707	67.7647	4	71.9049	0.647899	NM_198196.1	CD96	3	Homo sapiens CD96 molecule (CD96), transcript variant 1, mRNA.	DKFZp667E2122; MGC22596; TACTILE
ILMN_2415786	CD96	35.4086	2	11.8414	109.824	4	117.194	0.647899	NM_005816.4	CD96	3	Homo sapiens CD96 molecule (CD96), transcript variant 2, mRNA.	MGC22596; DKFZp667E2122; TACTILE
ILMN_2056032	CD99	959.71	2	55.071	1371.61	4	426.451	0.647899	NM_002414.3	CD99	Y	Homo sapiens CD99 molecule (CD99), transcript variant 1, mRNA.	MIC2; MIC2Y; MIC2X
ILMN_1774930	CDC14A	41.6144	2	3.5906	50.0764	4	10.0602	0.647899	NM_003672.2	CDC14A	1	Homo sapiens CDC14 cell division cycle 14 homolog A (S. cerevisiae) (CDC14A), transcript variant 1, mRNA.	hCDC14; cdc14
ILMN_1663390	CDC20	482.478	2	17.1882	540.44	4	88.7918	0.647899	NM_001255.1	CDC20	1	Homo sapiens cell division cycle 20 homolog (S. cerevisiae) (CDC20), mRNA.	CDC20A; bA276H19.3; MGC102824; p55CDC
ILMN_2338323	CDC25B	584.724	2	215.41	883.851	4	364.107	0.647899	NM_004358.3	CDC25B	20	Homo sapiens cell division cycle 25 homolog B (S. pombe) (CDC25B), transcript variant 2, mRNA.
ILMN_1713006	CDC34	102.691	2	126.512	263.837	4	126.178	0.647899	NM_004359.1	CDC34	19	Homo sapiens cell division cycle 34 homolog (S. cerevisiae) (CDC34), mRNA.	UBE2R1; UBC3; E2-CDC34
ILMN_1668369	CDC37	2962.09	2	380.945	3687.72	4	107.028	0.647899	NM_007065.3	CDC37	19	Homo sapiens cell division cycle 37 homolog (S. cerevisiae) (CDC37), mRNA.	P50CDC37
ILMN_1689989	CDC42BPB	262.102	2	213.235	439.265	4	119.441	0.647899	NM_006035.2	CDC42BPB	14	Homo sapiens CDC42 binding protein kinase beta (DMPK-like) (CDC42BPB), mRNA.	KIAA1124; MRCKB
ILMN_1745223	CDC42EP4	958.202	2	412.511	1680.04	4	293.622	0.647899	NM_012121.4	CDC42EP4	17	Homo sapiens CDC42 effector protein (Rho GTPase binding) 4 (CDC42EP4), mRNA.	MGC17125; MGC3740; BORG4; KAIA1777; CEP4
ILMN_2313926	CDC42SE2	271.64	2	56.3359	331.763	4	140.606	0.647899	NM_001038702.1	CDC42SE2	5	Homo sapiens CDC42 small effector 2 (CDC42SE2), transcript variant 2, mRNA.	SPEC2; FLJ21967
ILMN_2230683	CDCA7L	59.9138	2	35.8593	78.477	4	25.6126	0.647899	NM_018719.2	CDCA7L	7	Homo sapiens cell division cycle associated 7-like (CDCA7L), mRNA.	R1; DKFZp762L0311; RAM2; JPO2
ILMN_1708167	CDCP1	28.4377	2	1.44634	36.7705	4	14.3942	0.647899	NM_178181.1	CDCP1	3	Homo sapiens CUB domain containing protein 1 (CDCP1), transcript variant 2, mRNA.	SIMA135; TRASK; CD318
ILMN_1770940	CDH1	2509.08	2	1005.02	3652.74	4	964.463	0.647899	NM_004360.2	CDH1	16	Homo sapiens cadherin 1, type 1, E-cadherin (epithelial) (CDH1), mRNA.	CDHE; Arc-1; UVO; CD324; ECAD; LCAM
ILMN_1672611	CDH11	42.1221	2	0.290474	73.0995	4	40.4553	0.647899	NM_001797.2	CDH11	16	Homo sapiens cadherin 11, type 2, OB-cadherin (osteoblast) (CDH11), mRNA.	CDHOB; CAD11; OB; OSF-4
ILMN_1783149	CDH23	10.3489	2	12.0654	18.9864	4	13.4214	0.647899	NM_022124.2	CDH23	10	Homo sapiens cadherin-like 23 (CDH23), transcript variant 1, mRNA.	DKFZp434P2350; USH1H; DFNB12; USH1D; KIAA1774; KIAA1812; FLJ00233; MGC102761; FLJ36499
ILMN_1719236	CDH5	23.5978	2	5.53022	56.4305	4	32.3974	0.647899	NM_001795.2	CDH5	16	Homo sapiens cadherin 5, type 2, VE-cadherin (vascular epithelium) (CDH5), mRNA.	CD144; 7B4
ILMN_3306950	CDK10	40.2017	2	7.21425	63.6093	4	26.9261	0.647899	NM_001098533.1	CDK10	16	Homo sapiens cyclin-dependent kinase 10 (CDK10), transcript variant c, mRNA.	PISSLRE
ILMN_1690653	CDK2AP2	101.12	2	92.1482	165.08	4	58.2498	0.647899	NM_005851.3	CDK2AP2	11	Homo sapiens cyclin-dependent kinase 2 associated protein 2 (CDK2AP2), mRNA.	p14; FLJ10636; DOC-1R
ILMN_1689001	CDK4	745.642	2	106.703	846.638	4	69.1181	0.647899	NM_000075.2	CDK4	12	Homo sapiens cyclin-dependent kinase 4 (CDK4), mRNA.	PSK-J3; CMM3; MGC14458
ILMN_1781987	CDK5	77.1692	2	51.3207	132.465	4	22.824	0.647899	NM_004935.2	CDK5	7	Homo sapiens cyclin-dependent kinase 5 (CDK5), mRNA.	PSSALRE
ILMN_1711023	CDK5RAP1	280.764	2	24.9489	323.529	4	13.1787	0.647899	NM_016408.2	CDK5RAP1	20	Homo sapiens CDK5 regulatory subunit associated protein 1 (CDK5RAP1), transcript variant 1, mRNA.	HSPC167; CDK5RAP1.3; C20orf34; CGI-05; CDK5RAP1.4; C42
ILMN_2415529	CDK5RAP2	61.6873	2	23.608	93.9075	4	24.8098	0.647899	NM_001011649.1	CDK5RAP2	9	Homo sapiens CDK5 regulatory subunit associated protein 2 (CDK5RAP2), transcript variant 2, mRNA.	MCPH3; DKFZp686D1070; Cep215; KIAA1633; C48; DKFZp686B1070
ILMN_1655990	CDK5RAP2	364.754	2	16.845	426.239	4	25.0857	0.647899	NM_001011649.1	CDK5RAP2	9	Homo sapiens CDK5 regulatory subunit associated protein 2 (CDK5RAP2), transcript variant 1, mRNA.	MCPH3; DKFZp686D1070; Cep215; KIAA1633; C48; DKFZp686B1070
ILMN_1658579	CDK5RAP3	12.1635	2	25.2558	139.606	4	138.938	0.647899	NM_176095.1	CDK5RAP3	17	Homo sapiens CDK5 regulatory subunit associated protein 3 (CDK5RAP3), transcript variant 1, mRNA.	HSF-27; OK/SW-cl.114; MST016; IC53; C53
ILMN_1812557	CDK5RAP3	938.244	2	57.0046	1058.9	4	145.308	0.647899	NM_176096.1	CDK5RAP3	17	Homo sapiens CDK5 regulatory subunit associated protein 3 (CDK5RAP3), mRNA.	MST016; LZAP; HSF-27; IC53; C53; OK/SW-cl.114
ILMN_3307950	CDK5RAP3	658.406	2	221.898	843.935	4	86.9404	0.647899	NM_176096.1	CDK5RAP3	17	Homo sapiens CDK5 regulatory subunit associated protein 3 (CDK5RAP3), mRNA.	MST016; LZAP; HSF-27; IC53; C53; OK/SW-cl.114
ILMN_1747556	CDK9	227.083	2	174.186	335.619	4	80.0772	0.647899	NM_001261.2	CDK9	9	Homo sapiens cyclin-dependent kinase 9 (CDC2-related kinase) (CDK9), mRNA.	C-2k; PITALRE; TAK; CDC2L4
ILMN_1718565	CDKN1C	33.2536	2	2.32211	56.6608	4	11.5585	0.647899	NM_000076.1	CDKN1C	11	Homo sapiens cyclin-dependent kinase inhibitor 1C (p57, Kip2) (CDKN1C), mRNA.	BWCR; p57; BWS; KIP2; WBS
ILMN_1656415	CDKN2C	31.575	2	29.158	53.2974	4	21.9318	0.647899	NM_078626.1	CDKN2C	1	Homo sapiens cyclin-dependent kinase inhibitor 2C (p18, inhibits CDK4) (CDKN2C), transcript variant 2, mRNA.	INK4C; p18-INK4C; p18
ILMN_2297315	CDRT1	42.602	2	12.3024	57.1846	4	23.9804	0.647899	NM_006382.1	CDRT1	17	Homo sapiens CMT1A duplicated region transcript 1 (CDRT1), mRNA.	SM25H2; HREP
ILMN_1673788	CDV3	748.351	2	287.217	936.672	4	163.977	0.647899	NM_017548.3	CDV3	3	Homo sapiens CDV3 homolog (mouse) (CDV3), mRNA. XM_945284 XM_945286 XM_945287	H41
ILMN_1751851	CECR1	230.974	2	60.2863	590.927	4	363.141	0.647899	NM_017424.2	CECR1	22	Homo sapiens cat eye syndrome chromosome region, candidate 1 (CECR1), transcript variant 2, mRNA.	ADGF; IDGFL
ILMN_1666174	CECR1	5.84856	2	0.908767	15.0562	4	21.1609	0.647899	NM_177405.1	CECR1	22	Homo sapiens cat eye syndrome chromosome region, candidate 1 (CECR1), transcript variant 2, mRNA.	ADGF; IDGFL
ILMN_1654690	CECR5	360.706	2	46.5243	499.197	4	30.9785	0.647899	NM_017829.5	CECR5	22	Homo sapiens cat eye syndrome chromosome region, candidate 5 (CECR5), transcript variant 2, mRNA.
ILMN_1773764	CECR7	131.726	2	65.7808	171.04	4	63.668	0.647899	XM_927968.1	CECR7	22	PREDICTED: Homo sapiens cat eye syndrome chromosome region, candidate 7 (CECR7), mRNA.
ILMN_1711208	CELSR2	150.862	2	58.1083	214.052	4	22.1319	0.647899	NM_001408.1	CELSR2	1	Homo sapiens cadherin, EGF LAG seven-pass G-type receptor 2 (flamingo homolog, Drosophila) (CELSR2), mRNA.	CDHF10; FLJ42737; Flamingo1; MEGF3; KIAA0279; EGFL2; FLJ34118; FLJ45845; FLJ45143
ILMN_1691290	CELSR3	11.7575	2	7.95074	32.2599	4	25.2324	0.647899	NM_001407.1	CELSR3	3	Homo sapiens cadherin, EGF LAG seven-pass G-type receptor 3 (flamingo homolog, Drosophila) (CELSR3), mRNA.	FMI1; RESDA1; HFMI1; EGFL1; MEGF2; CDHF11
ILMN_3238740	CENPBD1	70.1933	2	10.9572	80.8082	4	6.51153	0.647899	NM_145039.2	CENPBD1	16	Homo sapiens CENPB DNA-binding domains containing 1 (CENPBD1), mRNA.	FLJ31569; FLJ23771; MGC13198
ILMN_1787477	CENPO	20.8762	2	6.96288	30.9369	4	10.4957	0.647899	NM_024322.1	CENPO	2	Homo sapiens centromere protein O (CENPO), mRNA.	MGC11266; CENP-O
ILMN_3246608	CENPV	5.05119	2	0.465581	11.9485	4	5.03762	0.647899	NM_181716.2	CENPV	17	Homo sapiens centromere protein V (CENPV), mRNA.	3110013H01Rik; p30
ILMN_1729142	CENPV	8.7511	2	5.65881	20.7303	4	8.24283	0.647899	NM_181716.2	CENPV	17	Homo sapiens centromere protein V (CENPV), mRNA.	3110013H01Rik; p30
ILMN_2047511	CENTA1	217.36	2	52.1829	339.943	4	127.281	0.647899	NM_006869.1	CENTA1		Homo sapiens centaurin, alpha 1 (CENTA1), mRNA.	GCS1L; p42IP4
ILMN_1758778	CEP110	62.5655	2	17.1957	78.6426	4	9.75557	0.647899	NM_007018.3	CEP110	9	Homo sapiens centrosomal protein 110kDa (CEP110), mRNA.	FAN; bA165P4.1; CEP1
ILMN_2199676	CEP152	48.5785	2	5.51066	61.4189	4	11.5549	0.647899	NM_014985.2	CEP152	15	Homo sapiens centrosomal protein 152kDa (CEP152), mRNA.	KIAA0912
ILMN_1703754	CEP192	180.011	2	21.5197	217.987	4	14.0797	0.647899	NM_032142.2	CEP192	18	Homo sapiens centrosomal protein 192kDa (CEP192), mRNA.
ILMN_1808500	CEP68	28.9912	2	24.8493	41.8567	4	14.5633	0.647899	NM_015147.1	CEP68	2	Homo sapiens centrosomal protein 68kDa (CEP68), mRNA.	FLJ25920; KIAA0582
ILMN_1750563	CERCAM	29.6418	2	4.41108	56.4594	4	34.6935	0.647899	NM_016174.3	CERCAM	9	Homo sapiens cerebral endothelial cell adhesion molecule (CERCAM), mRNA.	CEECAM1; MGC149621; CerCAM; MGC149620; GLT25D3
ILMN_1767475	CERK	290.018	2	61.4931	422.839	4	114.459	0.647899	NM_182661.1	CERK	22	Homo sapiens ceramide kinase (CERK), transcript variant 1, mRNA.	KIAA1646; dA59H18.3; hCERK; dA59H18.2; FLJ23239; MGC131878; LK4; FLJ21430; DKFZp434E0211
ILMN_2165975	CES3	34.0027	2	7.02009	45.0694	4	4.54982	0.647899	NM_024922.3	CES3	16	Homo sapiens carboxylesterase 3 (brain) (CES3), mRNA.	ES31; FLJ21736; Br3
ILMN_1699852	CES8	77.9766	2	1.26791	106.589	4	38.0778	0.647899	NM_173815.3	CES8	16	Homo sapiens carboxylesterase 8 (putative) (CES8), mRNA.
ILMN_2224031	CETN3	142.709	2	90.5396	271.014	4	41.6367	0.647899	NM_004365.2	CETN3	5	Homo sapiens centrin, EF-hand protein, 3 (CDC31 homolog, yeast) (CETN3), mRNA.	MGC12502; CEN3; MGC138245
ILMN_1777190	CFD	989.942	2	260.472	1462.92	4	998.136	0.647899	NM_001928.2	CFD	19	Homo sapiens complement factor D (adipsin) (CFD), mRNA.	DF; ADN; PFD
ILMN_1800837	CFDP1	338.396	2	30.6666	401.521	4	94.0082	0.647899	NM_006324.2	CFDP1	16	Homo sapiens craniofacial development protein 1 (CFDP1), mRNA.	SWC5; BCNT; p97; CP27; Yeti
ILMN_1698144	CFH	2.89802	2	2.27566	11.6068	4	13.1569	0.647899	NM_000186.2	CFH	1	Homo sapiens complement factor H (CFH), transcript variant 1, mRNA.	HUS; MGC88246; HF1; FH; ARMD4; ARMS1; HF; CFHL3; FHL1; HF2
ILMN_2412192	CFH	208.999	2	22.8701	324.462	4	120.087	0.647899	NM_001014975.1	CFH	1	Homo sapiens complement factor H (CFH), transcript variant 2, mRNA.	HUS; MGC88246; HF1; FH; ARMD4; ARMS1; HF; CFHL3; FHL1; HF2
ILMN_1727815	CFI	148.913	2	16.1029	167.332	4	20.9873	0.647899	NM_000204.1	CFI	4	Homo sapiens complement factor I (CFI), mRNA.	IF; KAF; FI; factor I; C3b-INA
ILMN_1752631	CGGBP1	853.131	2	223.319	981.713	4	209.138	0.647899	NM_003663.3	CGGBP1	3	Homo sapiens CGG triplet repeat binding protein 1 (CGGBP1), transcript variant 1, mRNA.	CGGBP; p20-CGGBP
ILMN_1656521	CGI-96	35.8053	2	19.6871	47.7744	4	22.3171	0.647899	NM_015703.3	CGI-96		PREDICTED: Homo sapiens CGI-96 protein (CGI-96), mRNA.
ILMN_3238072	CHADL	29.3475	2	8.8873	39.9745	4	4.39988	0.647899	NM_138481.1	CHADL	22	Homo sapiens chondroadherin-like (CHADL), mRNA.
ILMN_2324375	CHCHD7	46.3127	2	0.530578	57.009	4	9.70333	0.647899	NM_001011670.1	CHCHD7	8	Homo sapiens coiled-coil-helix-coiled-coil-helix domain containing 7 (CHCHD7), transcript variant 5, mRNA.	FLJ40966; MGC2217
ILMN_1658411	CHD4	653.142	2	222.791	910.337	4	64.7383	0.647899	NM_001273.2	CHD4	12	Homo sapiens chromodomain helicase DNA binding protein 4 (CHD4), mRNA.	Mi-2b; Mi2-BETA; DKFZp686E06161
ILMN_1685551	CHD4	282.488	2	135.012	455.96	4	50.2698	0.647899	NM_001273.2	CHD4	12	Homo sapiens chromodomain helicase DNA binding protein 4 (CHD4), mRNA.	Mi-2b; Mi2-BETA; DKFZp686E06161
ILMN_1798083	CHERP	49.1845	2	33.3186	107.547	4	24.7529	0.647899	NM_006387.4	CHERP	19	Homo sapiens calcium homeostasis endoplasmic reticulum protein (CHERP), mRNA.	SCAF6; DAN16; SRA1
ILMN_1653828	CHFR	562.51	2	229.037	783.224	4	121.149	0.647899	NM_018223.1	CHFR	12	Homo sapiens checkpoint with forkhead and ring finger domains (CHFR), mRNA.	RNF116; RNF196; FLJ10796; FLJ33629
ILMN_3307868	CHI3L1	27.0568	2	5.17252	41.5752	4	26.5565	0.647899	NM_001276.2	CHI3L1	1	Homo sapiens chitinase 3-like 1 (cartilage glycoprotein-39) (CHI3L1), mRNA.	DKFZp686N19119; FLJ38139; YYL-40; HCGP-3P; HC-gp39; YKL40; GP39
ILMN_2326273	CHI3L2	9.83015	2	14.8731	41.8019	4	74.7786	0.647899	NM_004000.2	CHI3L2	1	Homo sapiens chitinase 3-like 2 (CHI3L2), transcript variant 1, mRNA.	YKL39; YKL-39
ILMN_1658504	CHKA	90.2582	2	23.318	131.804	4	7.00823	0.647899	NM_001277.2	CHKA	11	Homo sapiens choline kinase alpha (CHKA), transcript variant 2, mRNA.	CHK; CKI
ILMN_1691151	CHKA	36.2094	2	6.81847	46.5925	4	7.28872	0.647899	XM_942105.1	CHKA	11	Homo sapiens choline kinase alpha (CHKA), transcript variant 2, mRNA.	CHK; CKI
ILMN_2331205	CHKB	388.449	2	160.712	615.477	4	90.5391	0.647899	NM_005198.3	CHKB	22	Homo sapiens choline kinase beta (CHKB), transcript variant 1, mRNA.	CHKL; CHETK
ILMN_1659054	CHKB	122.631	2	70.8717	178.471	4	40.6476	0.647899	NM_005198.3	CHKB	22	Homo sapiens choline kinase beta (CHKB), transcript variant 1, mRNA.	CHKL; CHETK
ILMN_1709439	CHMP1A	560.918	2	174.978	734.964	4	31.1061	0.647899	NM_002768.1	CHMP1A	16	Homo sapiens chromatin modifying protein 1A (CHMP1A), transcript variant 2, mRNA.	CHMP1A; CHMP1; PCOLN3; KIAA0047; PRSM1
ILMN_1762932	CHMP2A	33.2698	2	6.4468	41.9518	4	4.33854	0.647899	NM_198426.1	CHMP2A	19	Homo sapiens chromatin modifying protein 2A (CHMP2A), transcript variant 2, mRNA.	VPS2; VPS2A; CHMP2; BC-2; BC2
ILMN_1656621	CHMP2A	230.163	2	8.7637	315.171	4	135.854	0.647899	NM_014453.2	CHMP2A	19	Homo sapiens chromatin modifying protein 2A (CHMP2A), transcript variant 1, mRNA.	VPS2; VPS2A; CHMP2; BC-2; BC2
ILMN_2403237	CHN2	18.3514	2	3.36326	26.4774	4	16.935	0.647899	NM_004067.2	CHN2	7	Homo sapiens chimerin (chimaerin) 2 (CHN2), transcript variant 2, mRNA.	BCH; ARHGAP3; RHOGAP3; MGC138360
ILMN_1735058	CHST12	55.0346	2	9.23673	75.5966	4	19.4126	0.647899	NM_018641.2	CHST12	7	Homo sapiens carbohydrate (chondroitin 4) sulfotransferase 12 (CHST12), mRNA.	C4S-2; C4ST2; C4ST-2
ILMN_1743340	CHST14	43.5477	2	2.29611	57.9322	4	7.26446	0.647899	NM_130468.2	CHST14	15	Homo sapiens carbohydrate (N-acetylgalactosamine 4-0) sulfotransferase 14 (CHST14), mRNA.	HNK1ST; HD4ST; D4ST-1; D4ST1
ILMN_1670926	CHST15	304.948	2	20.0264	375.858	4	65.5725	0.647899	NM_015892.2	CHST15	10	Homo sapiens carbohydrate (N-acetylgalactosamine 4-sulfate 6-O) sulfotransferase 15 (CHST15), mRNA.	DKFZp781H1369; KIAA0598; BRAG; RP11-47G11.1; MGC34346
ILMN_1723481	CHST3	159.87	2	55.2283	230.272	4	77.4055	0.647899	NM_004273.2	CHST3	10	Homo sapiens carbohydrate (chondroitin 6) sulfotransferase 3 (CHST3), mRNA.	C6ST; C6ST1
ILMN_1732831	CHST7	76.5606	2	1.56232	113.641	4	27.9191	0.647899	NM_019886.2	CHST7	X	Homo sapiens carbohydrate (N-acetylglucosamine 6-O) sulfotransferase 7 (CHST7), mRNA.	C6ST-2
ILMN_1792837	CIAO1	108.279	2	17.3833	133.173	4	11.3063	0.647899	NM_004804.2	CIAO1	2	Homo sapiens cytosolic iron-sulfur protein assembly 1 homolog (S. cerevisiae) (CIAO1), mRNA.	WDR39; CIA1
ILMN_1684205	CIB1	3067.24	2	169.826	3432.58	4	466.314	0.647899	NM_006384.2	CIB1	15	Homo sapiens calcium and integrin binding 1 (calmyrin) (CIB1), mRNA.	SIP2-28; KIP; CALMYRIN; CIB
ILMN_1784780	CIC	87.428	2	47.9345	165.918	4	18.6158	0.647899	NM_015125.2	CIC	19	Homo sapiens capicua homolog (Drosophila) (CIC), mRNA.	KIAA0306
ILMN_2167758	CILP	33.1829	2	1.0147	53.5444	4	19.3709	0.647899	NM_003613.2	CILP	15	Homo sapiens cartilage intermediate layer protein, nucleotide pyrophosphohydrolase (CILP), mRNA.	HsT18872
ILMN_1674661	CIRBP	2703.41	2	852.152	3203.24	4	502.978	0.647899	NM_001280.1	CIRBP	19	Homo sapiens cold inducible RNA binding protein (CIRBP), mRNA.	CIRP
ILMN_1790891	CKAP4	1952.27	2	35.7621	2345.17	4	775.213	0.647899	NM_006825.2	CKAP4	12	Homo sapiens cytoskeleton-associated protein 4 (CKAP4), mRNA.	p63; CLIMP-63; MGC99554; ERGIC-63
ILMN_1757521	CKM	2.88381	2	1.01009	57.874	4	128.863	0.647899	NM_001824.2	CKM	19	Homo sapiens creatine kinase, muscle (CKM), mRNA.	CKMM; M-CK
ILMN_1700507	CLASP1	376.03	2	128.574	520.613	4	26.8165	0.647899	NM_015282.1	CLASP1	2	Homo sapiens cytoplasmic linker associated protein 1 (CLASP1), mRNA.	FLJ33821; FLJ41222; MAST1; KIAA0622; MGC131895; DKFZp686H2039; DKFZp686D1968
ILMN_1688633	CLCN2	11.9266	2	0.940372	18.8094	4	2.77028	0.647899	NM_004366.2	CLCN2	3	Homo sapiens chloride channel 2 (CLCN2), mRNA.	EGMA; EGI3; CIC-2; CLC2; ECA3
ILMN_1787576	CLCNKA	-1.77237	2	4.24736	22.0636	4	55.1056	0.647899	NM_004070.2	CLCNKA	1	Homo sapiens chloride channel Ka (CLCNKA), transcript variant 1, mRNA.	CLCK1; hClC-Ka; MGC61490; ClC-K1
ILMN_2364072	CLCNKA	3.04485	2	0.59222	31.7332	4	63.1227	0.647899	NM_001042704.1	CLCNKA	1	Homo sapiens chloride channel Ka (CLCNKA), transcript variant 2, mRNA.	CLCK1; hClC-Ka; MGC61490; ClC-K1
ILMN_1754103	CLDN11	61.8629	2	3.10283	105.152	4	81.943	0.647899	NM_005602.4	CLDN11	3	Homo sapiens claudin 11 (oligodendrocyte transmembrane protein) (CLDN11), mRNA.	OSP; OTM
ILMN_2328575	CLDN14	37.4666	2	1.89572	50.3817	4	27.1795	0.647899	NM_012130.2	CLDN14	21	Homo sapiens claudin 14 (CLDN14), transcript variant 2, mRNA.	DFNB29
ILMN_2143685	CLDN7	1327.14	2	429.241	1698.39	4	774.504	0.647899	NM_001307.3	CLDN7	17	Homo sapiens claudin 7 (CLDN7), mRNA.	claudin-1; CPETRL2; Hs.84359; CEPTRL2
ILMN_2077680	CLDND2	75.088	2	18.8252	100.781	4	9.27187	0.647899	NM_152353.1	CLDND2	19	Homo sapiens claudin domain containing 2 (CLDND2), mRNA.	MGC33839
ILMN_2415303	CLEC10A	54.1994	2	20.0114	81.4869	4	40.1859	0.647899	NM_006344.2	CLEC10A	17	Homo sapiens C-type lectin domain family 10, member A (CLEC10A), transcript variant 2, mRNA.	HML; CD301; HML2; CLECSF13; CLECSF14
ILMN_1781752	CLEC16A	373.699	2	58.8423	526.269	4	46.227	0.647899	NM_015226.1	CLEC16A	16	Homo sapiens C-type lectin domain family 16, member A (CLEC16A), mRNA.	KIAA0350; Gop-1; MGC111457
ILMN_1691339	CLEC1A	20.1676	2	6.99043	29.8868	4	24.5384	0.647899	NM_016511.2	CLEC1A	12	Homo sapiens C-type lectin domain family 1, member A (CLEC1A), mRNA.	CLEC1; MGC34328
ILMN_2399363	CLEC4A	53.667	2	3.83164	68.5114	4	30.4573	0.647899	NM_194448.1	CLEC4A	12	Homo sapiens C-type lectin domain family 4, member A (CLEC4A), transcript variant 4, mRNA.	DCIR; DDB27; LLIR; HDCGC13P; CLECSF6
ILMN_1795754	CLIC2	15.9606	2	7.01918	27.647	4	17.7908	0.647899	NM_001289.4	CLIC2	X	Homo sapiens chloride intracellular channel 2 (CLIC2), mRNA.	CLIC2b; XAP121
ILMN_1699665	CLIC6	63.8776	2	30.7358	94.6324	4	34.6769	0.647899	NM_053277.1	CLIC6	21	Homo sapiens chloride intracellular channel 6 (CLIC6), mRNA.	CLIC1L
ILMN_1759792	CLIP4	177.553	2	61.9067	289.709	4	104.955	0.647899	NM_024692.3	CLIP4	2	Homo sapiens CAP-GLY domain containing linker protein family, member 4 (CLIP4), mRNA.	FLJ32705; RSNL2; FLJ21069
ILMN_1652790	CLK1	67.898	2	59.9868	145.542	4	94.6132	0.647899	NM_004071.2	CLK1	2	Homo sapiens CDC-like kinase 1 (CLK1), mRNA.	STY; CLK; CLK/STY
ILMN_1679727	CLK1	1276.1	2	202.091	1636.17	4	404.548	0.647899	NM_001024646.1	CLK1	2	Homo sapiens CDC-like kinase 1 (CLK1), mRNA.	STY; CLK; CLK/STY
ILMN_1787109	CLK2	207.683	2	76.3072	320.026	4	62.7828	0.647899	XM_941392.1	CLK2		PREDICTED: Homo sapiens CDC-like kinase 2, transcript variant 3 (CLK2), mRNA.
ILMN_1695961	CLK3	27.2509	2	6.55614	34.7751	4	11.3462	0.647899	NM_003992.1	CLK3	15	Homo sapiens CDC-like kinase 3 (CLK3), transcript variant phclk3, mRNA.	FLJ22858
ILMN_2394027	CLK3	102.916	2	25.2898	119.56	4	22.8086	0.647899	NM_001292.1	CLK3	15	Homo sapiens CDC-like kinase 3 (CLK3), transcript variant phclk3/152, mRNA.	FLJ22858
ILMN_1669281	CLN3	126.352	2	23.91	165.112	4	12.4952	0.647899	NM_000086.1	CLN3	16	Homo sapiens ceroid-lipofuscinosis, neuronal 3 (CLN3), transcript variant 1, mRNA.	MGC102840; BTS
ILMN_1684576	CLN8	57.0476	2	30.809	85.7661	4	17.5934	0.647899	NM_001034061.1	CLN8	8	Homo sapiens ceroid-lipofuscinosis, neuronal 8 (epilepsy, progressive with mental retardation) (CLN8), mRNA.	FLJ39417; EPMR; C8orf61
ILMN_1725705	CLPP	283.83	2	72.7689	346.619	4	82.174	0.647899	NM_006012.2	CLPP	19	Homo sapiens ClpP caseinolytic peptidase, ATP-dependent, proteolytic subunit homolog (E. coli) (CLPP), nuclear gene encoding mitochondrial protein, mRNA.
ILMN_1698745	CLRN1	64.1261	2	7.59351	80.5817	4	48.1393	0.647899	NM_052995.2	CLRN1	3	Homo sapiens clarin 1 (CLRN1), transcript variant 4, mRNA.	USH3A; USH3
ILMN_1720181	CLSTN1	-3.06594	2	10.1087	7.07874	4	13.9854	0.647899	XM_937951.1	CLSTN1	1	Homo sapiens calsyntenin 1 (CLSTN1), transcript variant 1, mRNA.	CSTN1; PIK3CD; XB31alpha; KIAA0911; FLJ32258; alcalpha2; alcalpha1
ILMN_1750596	CLUAP1	40.0543	2	12.5761	59.3355	4	14.8752	0.647899	NM_024793.1	CLUAP1	16	Homo sapiens clusterin associated protein 1 (CLUAP1), transcript variant 2, mRNA.	FLJ13297; KIAA0643
ILMN_1815319	CMTM4	282.912	2	11.2721	349.312	4	79.2601	0.647899	NM_178818.2	CMTM4	16	Homo sapiens CKLF-like MARVEL transmembrane domain containing 4 (CMTM4), transcript variant 2, mRNA.	CKLFSF4
ILMN_2403247	CMTM7	47.4408	2	14.7856	96.1387	4	52.0521	0.647899	NM_181472.1	CMTM7	3	Homo sapiens CKLF-like MARVEL transmembrane domain containing 7 (CMTM7), transcript variant 2, mRNA.	CKLFSF7; FLJ30992
ILMN_1698733	CNIH2	22.5933	2	13.9251	42.3333	4	14.8932	0.647899	XM_938838.1	CNIH2	11	Homo sapiens cornichon homolog 2 (Drosophila) (CNIH2), mRNA.	MGC50896; Cnil
ILMN_1718813	CNKSR1	37.1003	2	4.10554	54.2336	4	35.7035	0.647899	NM_006314.1	CNKSR1	1	Homo sapiens connector enhancer of kinase suppressor of Ras 1 (CNKSR1), mRNA.	CNK; KSR; CNK1
ILMN_1662328	CNNM3	162.998	2	29.2462	189.307	4	24.7627	0.647899	NM_017623.3	CNNM3	2	Homo sapiens cyclin M3 (CNNM3), transcript variant 1, mRNA.	DKFZp434I1016; ACDP3; FLJ20018
ILMN_1655720	CNNM4	41.2141	2	4.41296	50.4795	4	21.1572	0.647899	NM_020184.2	CNNM4	2	Homo sapiens cyclin M4 (CNNM4), mRNA.	KIAA1592; ACDP4
ILMN_2207393	CNOT3	56.6763	2	72.3978	99.8689	4	26.2279	0.647899	NM_014516.2	CNOT3	19	Homo sapiens CCR4-NOT transcription complex, subunit 3 (CNOT3), mRNA.	NOT3H; KIAA0691; LENG2; NOT3
ILMN_1669674	CNPY3	13.7778	2	12.1812	27.2101	4	22.2962	0.647899	NM_006586.2	CNPY3	6	Homo sapiens canopy 3 homolog (zebrafish) (CNPY3), mRNA.	PRAT4A; TNRC5; CAG4A; ERDA5
ILMN_2252408	CNPY4	120.08	2	1.52502	160	4	24.554	0.647899	NM_152755.1	CNPY4	7	Homo sapiens canopy 4 homolog (zebrafish) (CNPY4), mRNA.	MGC40499; PRAT4B
ILMN_3232894	CNRIP1	104.069	2	9.50661	146.196	4	47.5713	0.647899	NM_015463.2	CNRIP1	2	Homo sapiens cannabinoid receptor interacting protein 1 (CNRIP1), transcript variant CRIP1a, mRNA.	DKFZp566K1924; CRIP1; C2orf32
ILMN_1692398	CNTNAP1	33.7619	2	1.59813	72.6209	4	36.8584	0.647899	NM_003632.1	CNTNAP1	17	Homo sapiens contactin associated protein 1 (CNTNAP1), mRNA.	P190; NRXN4; CNTNAP; CASPR
ILMN_1690223	CNTNAP2	7.84924	2	0.0894277	63.4913	4	55.8753	0.647899	NM_014141.3	CNTNAP2	7	Homo sapiens contactin associated protein-like 2 (CNTNAP2), mRNA.	NRXN4; CDFE; DKFZp781D1846; CASPR2
ILMN_1702044	CNTROB	15.2102	2	12.5048	33.9209	4	10.02	0.647899	NM_053051.1	CNTROB	17	Homo sapiens centrobin, centrosomal BRCA2 interacting protein (CNTROB), transcript variant 1, mRNA.	PP1221; LIP8
ILMN_1753498	COASY	933.928	2	25.0532	1030.98	4	101.54	0.647899	NM_025233.4	COASY	17	Homo sapiens Coenzyme A synthase (COASY), transcript variant 4, mRNA.	FLJ35179; pOV-2; NBP; UKR1; PPAT; DPCK
ILMN_2399328	COBRA1	152.021	2	126.983	341.926	4	67.6066	0.647899	NM_015456.2	COBRA1	9	Homo sapiens cofactor of BRCA1 (COBRA1), mRNA.	RP13-122B23.3; DKFZP586B0519; NELF-B; NELFB
ILMN_1742432	COBRA1	315.747	2	141.768	536.91	4	19.0244	0.647899	NM_015456.2	COBRA1	9	Homo sapiens cofactor of BRCA1 (COBRA1), mRNA.	RP13-122B23.3; DKFZP586B0519; NELF-B; NELFB
ILMN_1776154	COG3	67.2432	2	34.0882	101.914	4	31.3304	0.647899	NM_031431.2	COG3	13	Homo sapiens component of oligomeric golgi complex 3 (COG3), mRNA.	SEC34
ILMN_1703683	COG4	334.223	2	35.5304	370.303	4	43.7245	0.647899	NM_015386.1	COG4	16	Homo sapiens component of oligomeric golgi complex 4 (COG4), mRNA.	COD1; DKFZp586E1519
ILMN_1733756	COL12A1	54.1389	2	16.7197	88.7761	4	17.1348	0.647899	NM_080645.1	COL12A1	6	Homo sapiens collagen, type XII, alpha 1 (COL12A1), transcript variant short, mRNA.	BA209D8.1; DJ234P15.1; COL12A1L
ILMN_1786598	COL14A1	13.1084	2	5.19644	32.4558	4	7.47907	0.647899	NM_021110.1	COL14A1	8	Homo sapiens collagen, type XIV, alpha 1 (COL14A1), mRNA.	UND
ILMN_1768940	COL15A1	48.2582	2	22.353	106.647	4	64.484	0.647899	NM_001855.2	COL15A1	9	Homo sapiens collagen, type XV, alpha 1 (COL15A1), mRNA.	FLJ38566
ILMN_1799105	COL17A1	820.162	2	145.374	970.453	4	210.185	0.647899	NM_000494.2	COL17A1	10	Homo sapiens collagen, type XVII, alpha 1 (COL17A1), mRNA.	KIAA0204; BA16H23.2; BPAG2; BP180; LAD-1
ILMN_1701308	COL1A1	126.923	2	23.5764	648.626	4	686.794	0.647899	NM_000088.2	COL1A1	17	Homo sapiens collagen, type I, alpha 1 (COL1A1), mRNA.	OI4
ILMN_2104356	COL1A2	346.007	2	63.5815	1188.51	4	889.347	0.647899	NM_000089.3	COL1A2	7	Homo sapiens collagen, type I, alpha 2 (COL1A2), mRNA.	OI4
ILMN_1666665	COL23A1	17.9629	2	2.69701	28.3204	4	6.20957	0.647899	NM_173465.2	COL23A1	5	Homo sapiens collagen, type XXIII, alpha 1 (COL23A1), mRNA.	DKFZp434K0621
ILMN_1788377	COL27A1	8.23222	2	13.8614	29.8857	4	28.383	0.647899	NM_032888.2	COL27A1	9	Homo sapiens collagen, type XXVII, alpha 1 (COL27A1), mRNA.	FLJ11895; RP11-82I1.1; MGC11337; KIAA1870
ILMN_1773079	COL3A1	1018.75	2	15.3732	2597.28	4	1735.1	0.647899	NM_000090.2	COL3A1	2	Homo sapiens collagen, type III, alpha 1 (COL3A1), mRNA.	FLJ34534; EDS4A
ILMN_1653028	COL4A1	186.465	2	46.9162	471.819	4	319.091	0.647899	NM_001845.3	COL4A1	13	Homo sapiens collagen, type IV, alpha 1 (COL4A1), mRNA.	arresten
ILMN_1724994	COL4A2	23.1351	2	4.13666	41.2638	4	31.5163	0.647899	NM_001846.1	COL4A2	13	Homo sapiens collagen, type IV, alpha 2 (COL4A2), mRNA.	FLJ22259; DKFZp686I14213
ILMN_1729117	COL5A2	260.585	2	4.99704	479.045	4	238.008	0.647899	NM_000393.2	COL5A2	2	Homo sapiens collagen, type V, alpha 2 (COL5A2), mRNA.	MGC105115
ILMN_1796288	COL5A3	43.2909	2	0.957014	74.9589	4	27.3262	0.647899	NM_015719.2	COL5A3	19	Homo sapiens collagen, type V, alpha 3 (COL5A3), mRNA.
ILMN_1685433	COL8A1	5.50244	2	3.74543	12.8291	4	14.1442	0.647899	NM_020351.2	COL8A1	3	Homo sapiens collagen, type VIII, alpha 1 (COL8A1), transcript variant 2, mRNA.	C3orf7; MGC9568
ILMN_2402392	COL8A1	23.1464	2	5.12236	29.9811	4	6.30978	0.647899	NM_020351.2	COL8A1	3	Homo sapiens collagen, type VIII, alpha 1 (COL8A1), transcript variant 2, mRNA.	C3orf7; MGC9568
ILMN_2102330	COL8A2	74.9982	2	2.63936	103.096	4	28.2103	0.647899	NM_005202.1	COL8A2	1	Homo sapiens collagen, type VIII, alpha 2 (COL8A2), mRNA.	PPCD2; FECD; MGC116972; FLJ00201; MGC116970; PPCD
ILMN_1689088	COLEC12	73.1158	2	23.5322	122.023	4	19.9172	0.647899	NM_130386.1	COLEC12	18	Homo sapiens collectin sub-family member 12 (COLEC12), mRNA.	CLP1; SCARA4; SRCL; NSR2
ILMN_1695991	COLQ	34.5162	2	4.80827	44.4674	4	10.2291	0.647899	NM_080540.2	COLQ	3	Homo sapiens collagen-like tail subunit (single strand of homotrimer) of asymmetric acetylcholinesterase (COLQ), transcript variant VIII, mRNA.	EAD
ILMN_2329114	COLQ	27.3314	2	4.56827	47.3491	4	15.6013	0.647899	NM_080539.2	COLQ		Homo sapiens collagen-like tail subunit (single strand of homotrimer) of asymmetric acetylcholinesterase (COLQ), transcript variant III, mRNA.	EAD
ILMN_2096654	COMMD4	542.829	2	242.054	710.515	4	101.915	0.647899	NM_017828.3	COMMD4	15	Homo sapiens COMM domain containing 4 (COMMD4), mRNA.	FLJ20452
ILMN_1677636	COMP	30.3785	2	6.4883	71.5955	4	48.0619	0.647899	NM_000095.2	COMP	19	Homo sapiens cartilage oligomeric matrix protein (COMP), mRNA.	MGC149768; PSACH; MGC131819; EDM1; MED; EPD1; THBS5
ILMN_1738103	COPE	847.479	2	401.238	1040.89	4	167.939	0.647899	NM_199444.1	COPE	19	Homo sapiens coatomer protein complex, subunit epsilon (COPE), transcript variant 2, mRNA.	FLJ13241; epsilon-COP
ILMN_1708204	COPG	367.151	2	180.169	541.367	4	64.7572	0.647899	NM_016128.3	COPG	3	Homo sapiens coatomer protein complex, subunit gamma (COPG), mRNA.	COPG1; FLJ21068
ILMN_1809496	COPG2	181.247	2	107.852	241.702	4	115.816	0.647899	NM_012133.2	COPG2	7	Homo sapiens coatomer protein complex, subunit gamma 2 (COPG2), mRNA.	FLJ11781; 2-COP
ILMN_3242623	COPG2IT1	19.221	2	10.5254	28.9542	4	9.5843	0.647899	NR_024086.1	COPG2IT1	7	Homo sapiens COPG2 imprinted transcript 1 (non-protein coding) (COPG2IT1), non-coding RNA.
ILMN_1728535	COPZ1	440.771	2	47.2157	567.867	4	42.1086	0.647899	NM_016057.1	COPZ1	12	Homo sapiens coatomer protein complex, subunit zeta 1 (COPZ1), mRNA.	CGI-120; COPZ; zeta1-COP
ILMN_1666364	COQ10A	103.493	2	8.39668	134.891	4	24.7718	0.647899	NM_144576.2	COQ10A	12	Homo sapiens coenzyme Q10 homolog A (S. cerevisiae) (COQ10A), transcript variant 1, mRNA.	FLJ32452
ILMN_1712998	CORIN	9.8376	2	10.4251	22.6763	4	27.2785	0.647899	NM_006587.2	CORIN	4	Homo sapiens corin, serine peptidase (CORIN), mRNA.	Lrp4; TMPRSS10; MGC119742; CRN; ATC2
ILMN_1713749	CORO1A	57.12	2	30.958	194.455	4	153.993	0.647899	NM_007074.2	CORO1A	16	Homo sapiens coronin, actin binding protein, 1A (CORO1A), mRNA.	MGC117380; TACO; p57; HCORO1; CLABP; FLJ41407; CLIPINA
ILMN_2377019	CORO1B	31.5802	2	25.9721	68.4712	4	22.0186	0.647899	NM_020441.2	CORO1B	11	Homo sapiens coronin, actin binding protein, 1B (CORO1B), transcript variant 1, mRNA.	CORONIN-2; DKFZP762I166
ILMN_1813386	CORO6	30.285	2	1.97007	42.9736	4	16.7661	0.647899	NM_032854.1	CORO6	17	Homo sapiens coronin 6 (CORO6), mRNA.	FLJ14871
ILMN_1788283	COTL1	13.5367	2	2.97726	28.2487	4	23.5002	0.647899	NM_021149.2	COTL1	16	Homo sapiens coactosin-like 1 (Dictyostelium) (COTL1), mRNA.	CLP; FLJ43657; MGC19733
ILMN_1815634	COX4I2	5.85442	2	3.38135	16.4165	4	10.5242	0.647899	NM_032609.2	COX4I2	20	Homo sapiens cytochrome c oxidase subunit IV isoform 2 (lung) (COX4I2), nuclear gene encoding mitochondrial protein, mRNA.	COX4L2; COX4-2; COXIV-2; dJ857M17.2; COX4; COX4B
ILMN_1809495	COX8A	6380.46	2	2564.35	8058.98	4	1961.26	0.647899	NM_004074.2	COX8A	11	Homo sapiens cytochrome c oxidase subunit 8A (ubiquitous) (COX8A), mRNA.	COX8; COX8-2; VIII; COX VIII; COX VIII-L; VIII-L; COX8L; COX
ILMN_2307025	CPNE1	191.138	2	163.706	342.487	4	73.1277	0.647899	NM_152931.1	CPNE1	20	Homo sapiens copine I (CPNE1), transcript variant 8, mRNA.	CPN1; COPN1; MGC1142
ILMN_1792748	CPS1	69.7665	2	9.25081	97.7814	4	50.4751	0.647899	NM_001875.2	CPS1	2	Homo sapiens carbamoyl-phosphate synthetase 1, mitochondrial (CPS1), mRNA.
ILMN_1654545	CPSF1	207.705	2	24.0205	278.216	4	39.0688	0.647899	NM_013291.2	CPSF1	8	Homo sapiens cleavage and polyadenylation specific factor 1, 160kDa (CPSF1), mRNA.	HSU37012; P/cl.18; CPSF160
ILMN_1673185	CPSF2	119.968	2	0.0784727	135.172	4	5.54392	0.647899	NM_017437.1	CPSF2	14	Homo sapiens cleavage and polyadenylation specific factor 2, 100kDa (CPSF2), mRNA.	CPSF100; KIAA1367
ILMN_1718013	CPSF3L	83.1495	2	61.1676	144.037	4	16.6197	0.647899	NM_032179.1	CPSF3L	1	Homo sapiens cleavage and polyadenylation specific factor 3-like (CPSF3L), mRNA.	RC68; RC-68; INTS11; FLJ13294; CPSF73L; FLJ20542; INT11
ILMN_1762316	CPSF3L	121.434	2	26.1092	178.159	4	11.305	0.647899	NM_017871.3	CPSF3L	1	Homo sapiens cleavage and polyadenylation specific factor 3-like (CPSF3L), mRNA.	RC68; RC-68; INTS11; FLJ13294; CPSF73L; FLJ20542; INT11
ILMN_2357260	CPSF4	35.1903	2	2.77688	43.3581	4	10.5262	0.647899	NM_001081559.1	CPSF4	7	Homo sapiens cleavage and polyadenylation specific factor 4, 30kDa (CPSF4), transcript variant 2, mRNA.	NAR; NEB1; CPSF30
ILMN_1705258	CPZ	0.222795	2	7.47886	25.7874	4	30.7398	0.647899	NM_001014447.1	CPZ	4	Homo sapiens carboxypeptidase Z (CPZ), transcript variant 1, mRNA.	MGC99682
ILMN_2400759	CPVL	332.624	2	79.2319	528.326	4	265.134	0.647899	NM_031311.3	CPVL	7	Homo sapiens carboxypeptidase, vitellogenic-like (CPVL), transcript variant 1, mRNA.	HVLP; MGC10029
ILMN_1682928	CPVL	147.201	2	39.9341	241.008	4	106.531	0.647899	NM_031311.2	CPVL	7	Homo sapiens carboxypeptidase, vitellogenic-like (CPVL), transcript variant 2, mRNA.	HVLP; MGC10029
ILMN_1712046	CPXM1	48.5117	2	11.3655	72.8959	4	25.0144	0.647899	NM_019609.3	CPXM1	20	Homo sapiens carboxypeptidase X (M14 family), member 1 (CPXM1), mRNA.	CPX1; CPXM
ILMN_1658040	CRABP1	26.366	2	7.9954	46.1198	4	26.0626	0.647899	NM_004378.1	CRABP1	15	Homo sapiens cellular retinoic acid binding protein 1 (CRABP1), mRNA.	RBP5; CRABPI; CRABP; CRABP-I
ILMN_1660551	CRAMP1L	117.365	2	30.2421	187.958	4	34.3939	0.647899	NM_020825.2	CRAMP1L	16	Homo sapiens Crm, cramped-like (Drosophila) (CRAMP1L), mRNA.	TCE4
ILMN_2381537	CRCP	1742.06	2	152.039	2419.52	4	349.366	0.647899	NM_014478.4	CRCP	7	Homo sapiens CGRP receptor component (CRCP), transcript variant 1, mRNA.	MGC111194; CGRP-RCP; RCP; CRCP
ILMN_2334243	CREB1	7642.02	2	1600.48	8786.27	4	391.668	0.647899	NM_004379.2	CREB1	2	Homo sapiens cAMP responsive element binding protein 1 (CREB1), transcript variant A, mRNA.	MGC9284; CREB
ILMN_1711171	CREB3L4	16.4272	2	1.01778	28.311	4	12.0007	0.647899	NM_130898.2	CREB3L4	1	Homo sapiens cAMP responsive element binding protein 3-like 4 (CREB3L4), mRNA.	hJAL; CREB4; ATCE1; JAL; CREB3; AIBZIP
ILMN_1728677	CREB5	9.34767	2	8.05799	21.8214	4	10.3306	0.647899	NM_001011666.1	CREB5	7	Homo sapiens cAMP responsive element binding protein 5 (CREB5), transcript variant 4, mRNA.	CRE-BPA
ILMN_1731714	CREB5	149.194	2	65.3414	221.101	4	87.5497	0.647899	NM_182898.2	CREB5	7	Homo sapiens cAMP responsive element binding protein 5 (CREB5), transcript variant 1, mRNA.	CRE-BPA
ILMN_1656920	CRIP1	7723.67	2	852.413	8535	4	1682.88	0.647899	NM_001311.3	CRIP1	14	Homo sapiens cysteine-rich protein 1 (intestinal) (CRIP1), mRNA.	CRIP; CRP1; CRHP
ILMN_1694432	CRIP2	980.749	2	433.755	1682.69	4	414.333	0.647899	NM_001312.2	CRIP2	14	Homo sapiens cysteine-rich protein 2 (CRIP2), mRNA.	CRP2; CRIP; ESP1
ILMN_1803302	CRK	288.22	2	29.0881	376.239	4	63.1025	0.647899	NM_016823.2	CRK	17	Homo sapiens v-crk sarcoma virus CT10 oncogene homolog (avian) (CRK), transcript variant II, mRNA.	CRKII
ILMN_1686805	CRK	355.564	2	99.2103	443.204	4	68.1347	0.647899	NM_016823.2	CRK	17	Homo sapiens v-crk sarcoma virus CT10 oncogene homolog (avian) (CRK), transcript variant II, mRNA.	CRKII
ILMN_1789541	CRMP1	18.0686	2	1.83835	50.4987	4	41.1226	0.647899	NM_001014809.1	CRMP1	4	Homo sapiens collapsin response mediator protein 1 (CRMP1), transcript variant 1, mRNA.	DRP-1; DPYSL1; DRP1
ILMN_1728180	CROP	290.71	2	85.0484	341.212	4	74.4011	0.647899	NM_016424.3	CROP	17	Homo sapiens cisplatin resistance-associated overexpressed protein (CROP), transcript variant 1, mRNA.	LUC7A; OA48-18
ILMN_1665235	CRTAP	33.619	2	32.2098	71.9369	4	40.4372	0.647899	NM_006371.3	CRTAP	3	Homo sapiens cartilage associated protein (CRTAP), mRNA.	CASP; OI7
ILMN_1720484	CRTAP	78.3155	2	4.9241	99.2069	4	22.7236	0.647899	NM_006371.3	CRTAP	3	Homo sapiens cartilage associated protein (CRTAP), mRNA.	CASP; OI7
ILMN_1657771	CRTC2	94.592	2	6.67821	110.469	4	20.821	0.647899	NM_181715.1	CRTC2	1	Homo sapiens CREB regulated transcription coactivator 2 (CRTC2), mRNA.	RP11-422P24.6; TORC2
ILMN_1760593	CRY1	64.5736	2	17.2765	105.23	4	61.2779	0.647899	NM_004075.2	CRY1	12	Homo sapiens cryptochrome 1 (photolyase-like) (CRY1), mRNA.	PHLL1
ILMN_1760708	CRYBB2	38.5934	2	6.17847	81.6001	4	87.3588	0.647899	NM_000496.1	CRYBB2	22	Homo sapiens crystallin, beta B2 (CRYBB2), mRNA.	CCA2; D22S665; CRYB2; CRYB2A
ILMN_1792597	CRYGS	128.952	2	30.6608	173.988	4	95.6826	0.647899	NM_017541.2	CRYGS	3	Homo sapiens crystallin, gamma S (CRYGS), mRNA.	CRYG8
ILMN_1714397	CRYL1	144.521	2	26.2265	178.479	4	51.7704	0.647899	NM_015974.1	CRYL1	13	Homo sapiens crystallin, lambda 1 (CRYL1), mRNA.	MGC149526; MGC149525; GDH; lambda-CRY
ILMN_2396410	CS	242.311	2	115.574	307.318	4	56.7341	0.647899	NM_004077.2	CS	12	Homo sapiens citrate synthase (CS), nuclear gene encoding mitochondrial protein, mRNA.
ILMN_2119692	CSAD	192.302	2	4.09001	250.772	4	76.3953	0.647899	NM_015989.3	CSAD	12	Homo sapiens cysteine sulfinic acid decarboxylase (CSAD), mRNA.	PCAP; MGC119355; MGC119354; MGC119357; CSD
ILMN_1779515	CSAD	22.2602	2	2.08387	30.2638	4	6.08413	0.647899	NM_015989.3	CSAD	12	Homo sapiens cysteine sulfinic acid decarboxylase (CSAD), mRNA.	PCAP; MGC119355; MGC119354; MGC119357; CSD
ILMN_1721204	CSF2RA	684.317	2	40.8313	861.179	4	232.534	0.647899	XM_942501.1	CSF2RA		PREDICTED: Homo sapiens colony stimulating factor 2 receptor, alpha, low-affinity (granulocyte-macrophage) (CSF2RA), mRNA.
ILMN_1661196	CSF2RA	34.2872	2	16.583	73.2983	4	35.9133	0.647899	XM_942501.1	CSF2RA	XY	Homo sapiens colony stimulating factor 2 receptor, alpha, low-affinity (granulocyte-macrophage) (CSF2RA), transcript variant 2, mRNA.	CSF2R; CSF2RAY; CSF2RX; GM-CSF-R-alpha; CSF2RAX; CD116; MGC3848; CDw116; GMR; MGC4838; CSF2RY; GMCSFR
ILMN_2376455	CSF2RA	22.5288	2	5.92658	40.25	4	32.7773	0.647899	NM_172249.1	CSF2RA	XY	Homo sapiens colony stimulating factor 2 receptor, alpha, low-affinity (granulocyte-macrophage) (CSF2RA), transcript variant 6, mRNA.	CSF2R; CSF2RAY; CSF2RX; GM-CSF-R-alpha; CSF2RAX; CD116; MGC3848; CDw116; GMR; MGC4838; CSF2RY; GMCSFR
ILMN_2055523	CSGALNACT1	16.9685	2	3.42435	27.6793	4	12.9519	0.647899	NM_018371.3	CSGALNACT1	8	Homo sapiens chondroitin sulfate N-acetylgalactosaminyltransferase 1 (CSGALNACT1), mRNA.	ChGn; beta4GalNAcT; FLJ11264; CSGalNAcT-1
ILMN_1785988	CSNK1A1	191.01	2	77.0716	269.486	4	50.8492	0.647899	NM_001892.4	CSNK1A1	5	Homo sapiens casein kinase 1, alpha 1 (CSNK1A1), transcript variant 1, mRNA.	HLCDGP1; PRO2975; CK1
ILMN_2286870	CSNK1D	215.11	2	5.72534	255.876	4	101.113	0.647899	NM_139062.1	CSNK1D	17	Homo sapiens casein kinase 1, delta (CSNK1D), transcript variant 2, mRNA.	HCKID
ILMN_1708858	CSNK1E	99.2997	2	76.2715	253.532	4	130.223	0.647899	NM_152221.2	CSNK1E	22	Homo sapiens casein kinase 1, epsilon (CSNK1E), transcript variant 1, mRNA.	HCKIE; MGC10398
ILMN_1706521	CSNK1G2	1422.39	2	213.046	1891.05	4	152.827	0.647899	NM_001319.5	CSNK1G2	19	Homo sapiens casein kinase 1, gamma 2 (CSNK1G2), mRNA.	CK1g2
ILMN_2386355	CSNK2A1	131.916	2	16.2494	175.769	4	81.0613	0.647899	NM_001895.3	CSNK2A1	20	Homo sapiens casein kinase 2, alpha 1 polypeptide (CSNK2A1), transcript variant 2, mRNA.	CKII alpha; CK2A1; CKII
ILMN_1746375	CSNK2A1P	63.135	2	11.9761	91.3961	4	10.4853	0.647899	NR_002207.1	CSNK2A1P	11	Homo sapiens casein kinase 2, alpha 1 polypeptide pseudogene (CSNK2A1P), non-coding RNA.
ILMN_2109526	CSNK2A1P	96.3861	2	12.3132	117.34	4	16.2099	0.647899	NR_002207.1	CSNK2A1P	11	Homo sapiens casein kinase 2, alpha 1 polypeptide pseudogene (CSNK2A1P), non-coding RNA.
ILMN_1723843	CSNK2A2	250.682	2	33.3723	327.347	4	44.6862	0.647899	NM_001896.2	CSNK2A2	16	Homo sapiens casein kinase 2, alpha prime polypeptide (CSNK2A2), mRNA.	CK2A2; CSNK2A1; FLJ43934
ILMN_1666894	CSPG4	22.8969	2	11.0932	52.309	4	54.0576	0.647899	NM_001897.3	CSPG4	15	Homo sapiens chondroitin sulfate proteoglycan 4 (CSPG4), mRNA.	MSK16; MCSP; NG2; MCSPG; MEL-CSPG; HMW-MAA
ILMN_1811921	CSRP1	950.429	2	296.936	1482.49	4	209.322	0.647899	NM_004078.1	CSRP1	1	Homo sapiens cysteine and glycine-rich protein 1 (CSRP1), mRNA.	CRP; CRP1; DKFZp686M148; D1S181E; CSRP; CYRP
ILMN_1777168	CSRP2BP	24.0931	2	5.48538	32.6339	4	7.57534	0.647899	NM_020536.2	CSRP2BP	20	Homo sapiens CSRP2 binding protein (CSRP2BP), transcript variant 2, mRNA.	PRO1194; dJ717M23.1; CRP2BP; MGC15388
ILMN_1679826	CST7	48.537	2	3.2409	92.1908	4	58.0335	0.647899	NM_003650.2	CST7	20	Homo sapiens cystatin F (leukocystatin) (CST7), mRNA.	CMAP
ILMN_1690880	CTAGE5	66.0248	2	6.50042	79.7069	4	27.6673	0.647899	NM_203356.1	CTAGE5	14	Homo sapiens CTAGE family, member 5 (CTAGE5), transcript variant 4, mRNA.	MEA6; cTAGE-5C; MGEA; MGEA6; cTAGE-5B; cTAGE-5D; MGEA11; CTAGE-5A
ILMN_1673329	CTAGE6	63.9894	2	24.6462	91.8641	4	30.0989	0.647899	XM_926462.1	CTAGE6		PREDICTED: Homo sapiens CTAGE family, member 6 (CTAGE6), mRNA.
ILMN_2379734	CTBP1	29.9243	2	41.6718	54.7114	4	19.0937	0.647899	NM_001328.2	CTBP1	4	Homo sapiens C-terminal binding protein 1 (CTBP1), transcript variant 1, mRNA.	BARS; MGC104684
ILMN_1815759	CTDP1	60.4241	2	31.5653	96.2872	4	17.1562	0.647899	NM_004715.3	CTDP1	18	Homo sapiens CTD (carboxy-terminal domain, RNA polymerase II, polypeptide A) phosphatase, subunit 1 (CTDP1), transcript variant FCP1a, mRNA.	CCFDN; FCP1
ILMN_2407589	CTDP1	77.649	2	42.881	118.221	4	23.8704	0.647899	NM_004715.3	CTDP1	18	Homo sapiens CTD (carboxy-terminal domain, RNA polymerase II, polypeptide A) phosphatase, subunit 1 (CTDP1), transcript variant FCP1a, mRNA.	CCFDN; FCP1
ILMN_1728163	CTDSP1	594.328	2	16.0783	781.838	4	104.406	0.647899	NM_021198.1	CTDSP1	2	Homo sapiens CTD (carboxy-terminal domain, RNA polymerase II, polypeptide A) small phosphatase 1 (CTDSP1), transcript variant 1, mRNA.	NLIIF; SCP1
ILMN_1681678	CTDSP1	20.7494	2	6.02086	28.0276	4	4.65839	0.647899	NM_182642.1	CTDSP1	2	Homo sapiens CTD (carboxy-terminal domain, RNA polymerase II, polypeptide A) small phosphatase 1 (CTDSP1), transcript variant 1, mRNA.	NLIIF; SCP1
ILMN_1692962	CTDSP2	854.828	2	459.744	1240.1	4	79.4813	0.647899	NM_005730.2	CTDSP2	12	Homo sapiens CTD (carboxy-terminal domain, RNA polymerase II, polypeptide A) small phosphatase 2 (CTDSP2), mRNA.	SCP2; OS4; PSR2
ILMN_2115125	CTGF	251.676	2	25.1517	440.767	4	288.379	0.647899	NM_001901.2	CTGF	6	Homo sapiens connective tissue growth factor (CTGF), mRNA.	CCN2; MGC102839; IGFBP8; NOV2; HCS24
ILMN_1699829	CTGF	656.951	2	140.621	969.65	4	643.461	0.647899	NM_001901.1	CTGF	6	Homo sapiens connective tissue growth factor (CTGF), mRNA.	CCN2; MGC102839; IGFBP8; NOV2
ILMN_2189007	CTGLF1	5.42616	2	2.54854	17.3818	4	19.9158	0.647899	NM_133446.1	CTGLF1	10	Homo sapiens centaurin, gamma-like family, member 1 (CTGLF1), mRNA.	MRIP2
ILMN_2209578	CTGLF3	581.129	2	109.362	833.314	4	152.656	0.647899	NM_001077665.1	CTGLF3		Homo sapiens centaurin, gamma-like family, member 3 (CTGLF3), mRNA.	bA324H6.1
ILMN_1725090	CTHRC1	63.4622	2	21.0178	101.995	4	48.3804	0.647899	NM_138455.2	CTHRC1	8	Homo sapiens collagen triple helix repeat containing 1 (CTHRC1), mRNA.
ILMN_2117508	CTHRC1	22.8508	2	1.76471	33.3235	4	7.66143	0.647899	NM_138455.2	CTHRC1	8	Homo sapiens collagen triple helix repeat containing 1 (CTHRC1), mRNA.
ILMN_1763487	CTLA4	16.1442	2	11.1219	77.1061	4	67.3791	0.647899	NM_005214.2	CTLA4	2	Homo sapiens cytotoxic T-lymphocyte-associated protein 4 (CTLA4), transcript variant 1, mRNA.	CTLA-4; GSE; CD; CELIAC3; IDDM12; CD152
ILMN_2381168	CTNNBIP1	64.7368	2	37.8321	110.044	4	20.5422	0.647899	NM_020248.2	CTNNBIP1	1	Homo sapiens catenin, beta interacting protein 1 (CTNNBIP1), transcript variant 1, mRNA.	MGC15093; ICAT
ILMN_2063925	CTNNBL1	415.281	2	67.3546	477.422	4	85.2424	0.647899	NM_030877.3	CTNNBL1	20	Homo sapiens catenin, beta like 1 (CTNNBL1), mRNA.	C20orf33; NAP; P14L; NYD-SP19; dJ633O20.1; PP8304; FLJ21108
ILMN_1807719	CTNS	154.511	2	40.84	226.662	4	17.5032	0.647899	NM_004937.1	CTNS	17	Homo sapiens cystinosis, nephropathic (CTNS), transcript variant 2, mRNA.	CTNS-LSB; PQLC4
ILMN_1792885	CTSC	49.0821	2	24.3775	65.3946	4	29.7192	0.647899	NM_001814.2	CTSC	11	Homo sapiens cathepsin C (CTSC), transcript variant 1, mRNA.	JPD; DPP1; JP; HMS; CPPI; PALS; PLS; DPPI
ILMN_1696347	CTSC	211.122	2	48.2697	385.398	4	236.461	0.647899	NM_001814.2	CTSC	11	Homo sapiens cathepsin C (CTSC), transcript variant 1, mRNA.	JPD; DPP1; JP; HMS; CPPI; PALS; PLS; DPPI
ILMN_1674038	CTSD	285.8	2	226.744	498.464	4	56.5235	0.647899	NM_001909.3	CTSD	11	Homo sapiens cathepsin D (CTSD), mRNA.	CLN10; MGC2311; CPSD
ILMN_1804955	CTSF	67.6273	2	43.2519	110.335	4	17.5691	0.647899	NM_003793.2	CTSF	11	Homo sapiens cathepsin F (CTSF), mRNA.	CATSF
ILMN_1680424	CTSG	81.2608	2	58.3491	187.255	4	93.5648	0.647899	NM_001911.2	CTSG	14	Homo sapiens cathepsin G (CTSG), mRNA.	MGC23078; CG
ILMN_1752451	CTSH	50.8215	2	8.43125	77.0933	4	16.3961	0.647899	NM_004390.2	CTSH	15	Homo sapiens cathepsin H (CTSH), transcript variant 1, mRNA.	CPSB; ACC-4; MGC1519; minichain; ACC-5; DKFZp686B24257
ILMN_1812995	CTSL1	188.666	2	34.6892	232.538	4	81.4005	0.647899	NM_145918.1	CTSL1	9	Homo sapiens cathepsin L1 (CTSL1), transcript variant 1, mRNA.	MEP; CATL; FLJ31037; CTSL
ILMN_2374036	CTSL1	288.555	2	63.5117	339.681	4	133.55	0.647899	NM_145918.2	CTSL1	9	Homo sapiens cathepsin L1 (CTSL1), transcript variant 2, mRNA.	MEP; CATL; FLJ31037; CTSL
ILMN_1666269	CTSZ	124.915	2	65.1654	253.299	4	88.6221	0.647899	NM_001336.2	CTSZ	20	Homo sapiens cathepsin Z (CTSZ), mRNA.	CTSX
ILMN_1794364	CTSW	15.0162	2	20.8115	45.3677	4	47.3087	0.647899	NM_001335.2	CTSW	11	Homo sapiens cathepsin W (CTSW), mRNA.	LYPN
ILMN_1744912	CTTN	1329.38	2	360.704	1606.86	4	342.768	0.647899	NM_138565.1	CTTN	11	Homo sapiens cortactin (CTTN), transcript variant 1, mRNA.	EMS1; FLJ34459
ILMN_2393712	CTTN	611.126	2	230.724	795.402	4	163.528	0.647899	NM_138565.1	CTTN	11	Homo sapiens cortactin (CTTN), transcript variant 2, mRNA.	EMS1; FLJ34459
ILMN_1798838	CTTN	21.2933	2	6.31304	28.9337	4	13.5354	0.647899	NM_005231.2	CTTN	11	Homo sapiens cortactin (CTTN), transcript variant 1, mRNA.	EMS1; FLJ34459
ILMN_1686516	CUGBP1	55.0069	2	12.2486	72.5051	4	14.3686	0.647899	NM_198700.1	CUGBP1	11	Homo sapiens CUG triplet repeat, RNA binding protein 1 (CUGBP1), transcript variant 3, mRNA.	BRUNOL2; CUGBP; NAB50; CUG-BP; hNab50
ILMN_2400947	CUGBP2	39.3901	2	5.74237	61.8131	4	32.736	0.647899	NM_006561.2	CUGBP2	10	Homo sapiens CUG triplet repeat, RNA binding protein 2 (CUGBP2), transcript variant 2, mRNA.	BRUNOL3; ETR-3; NAPOR
ILMN_1800638	CUGBP2	33.4224	2	8.21737	45.0377	4	24.5736	0.647899	NM_001025077.1	CUGBP2	10	Homo sapiens CUG triplet repeat, RNA binding protein 2 (CUGBP2), transcript variant 3, mRNA.	BRUNOL3; ETR-3; NAPOR
ILMN_1695792	CUL4A	456.052	2	183.153	653.744	4	33.8248	0.647899	NM_003589.2	CUL4A	13	Homo sapiens cullin 4A (CUL4A), transcript variant 2, mRNA.
ILMN_1672393	CUL7	20.1411	2	2.66384	28.6849	4	4.92798	0.647899	NM_014780.3	CUL7	6	Homo sapiens cullin 7 (CUL7), mRNA.	KIAA0076; dJ20C7.5
ILMN_2311989	CUTA	657.118	2	123.059	765.173	4	130.028	0.647899	NM_001014840.1	CUTA	6	Homo sapiens cutA divalent cation tolerance homolog (E. coli) (CUTA), transcript variant 5, mRNA.	MGC111154; ACHAP; C6orf82
ILMN_1803825	CXCL12	15.636	2	0.0289346	47.3448	4	31.0149	0.647899	NM_000609.4	CXCL12	10	Homo sapiens chemokine (C-X-C motif) ligand 12 (stromal cell-derived factor 1) (CXCL12), transcript variant 2, mRNA.	chemokine; SDF1A; TPAR1; SDF1; SDF1B; SCYB12; TLSF-b; SDF-1b; TLSF-a; PBSF; SDF-1a
ILMN_1689111	CXCL12	5.8777	2	2.1853	16.8135	4	19.5994	0.647899	NM_001033886.1	CXCL12	10	Homo sapiens chemokine (C-X-C motif) ligand 12 (stromal cell-derived factor 1) (CXCL12), transcript variant 2, mRNA.	chemokine; SDF1A; TPAR1; SDF1; SDF1B; SCYB12; TLSF-b; SDF-1b; TLSF-a; PBSF; SDF-1a
[truncated: 45,322 more rows]
